# Supplementary material for: Normal breast tissue DNA methylation differences at regulatory elements are associated with the cancer risk factor age
Source: Breast Cancer Res. 2017 Jul 10;19:81. doi: 10.1186/s13058-017-0873-y (PMC5504720; doi:10.1186/s13058-017-0873-y)
Supplement: Supplementary file 7 — Complete results from eFORGE analysis of age-related CpGs (n = 787). (XLSX 136 kb) [file 13058_2017_873_MOESM7_ESM.xlsx]

## Sheet: Sheet1
Cell	Tissue Source	Histone Modification	Roadmap Accession	P-value	Q-value	Probes
E080 Fetal Adrenal Gland	Fetal Adrenal Gland	H3K4me1	E080	3.41e-58	3.89e-55	cg00008621,cg00017271,cg00025981,cg00036976,cg00044665,cg00048759,cg00054890,cg00065935,cg00066663,cg00067720,cg00068155,cg00088042,cg00160359,cg00197026,cg00220102,cg00221745,cg00257455,cg00270654,cg00344202,cg00367047,cg00394316,cg00431673,cg00460776,cg00464814,cg00471645,cg00481951,cg00489219,cg00503302,cg00516222,cg00530564,cg00533183,cg00590036,cg00664406,cg00684075,cg00702638,cg00718470,cg0…
E017 IMR90 fetal lung fibroblasts Cell Line	Lung	H3K4me1	E017	1.04e-48	5.93e-46	cg00008621,cg00025981,cg00036976,cg00044665,cg00045787,cg00048759,cg00065935,cg00066663,cg00067720,cg00068155,cg00197026,cg00220102,cg00221745,cg00367047,cg00394316,cg00431673,cg00464814,cg00471645,cg00489219,cg00503302,cg00516222,cg00530564,cg00533183,cg00590036,cg00664406,cg00684075,cg00718470,cg00743094,cg00830621,cg00864666,cg00950497,cg01004363,cg01054354,cg01102833,cg01141812,cg01168339,cg0…
E092 Fetal Stomach	Fetal Stomach	H3K4me1	E092	6.73e-47	2.56e-44	cg00008621,cg00017271,cg00025981,cg00036976,cg00044665,cg00045787,cg00048759,cg00065935,cg00066663,cg00067720,cg00068155,cg00088042,cg00197026,cg00220102,cg00221745,cg00257455,cg00270654,cg00367047,cg00394316,cg00431673,cg00460776,cg00464814,cg00471645,cg00489219,cg00503302,cg00516222,cg00530564,cg00533183,cg00590036,cg00620976,cg00664406,cg00684075,cg00702638,cg00718470,cg00743094,cg00785193,cg0…
E084 Fetal Intestine Large	Fetal Intestine Large	H3K4me1	E084	5.82e-44	1.66e-41	cg00017271,cg00025981,cg00036976,cg00044665,cg00045787,cg00048759,cg00065935,cg00066663,cg00067720,cg00068155,cg00197026,cg00220102,cg00221745,cg00257455,cg00367047,cg00394316,cg00431673,cg00460776,cg00464814,cg00471645,cg00489219,cg00503302,cg00516222,cg00530564,cg00533183,cg00590036,cg00664406,cg00684075,cg00718470,cg00743094,cg00785193,cg00830621,cg00950497,cg01004363,cg01094748,cg01102833,cg0…
E090 Fetal Muscle Leg	Fetal Muscle Leg	H3K4me1	E090	1.16e-43	2.64e-41	cg00017271,cg00025981,cg00036976,cg00044665,cg00048759,cg00054890,cg00065935,cg00066663,cg00067720,cg00068155,cg00088042,cg00197026,cg00220102,cg00221745,cg00257455,cg00270654,cg00344202,cg00367047,cg00394316,cg00460776,cg00464814,cg00471645,cg00489219,cg00503302,cg00516222,cg00530564,cg00533183,cg00590036,cg00664406,cg00684075,cg00702638,cg00718470,cg00743094,cg00785193,cg00830621,cg00864666,cg0…
E109 Small Intestine	Small Intestine	H3K4me1	E109	1.67e-42	3.17e-40	cg00008621,cg00025981,cg00036976,cg00048759,cg00065935,cg00066663,cg00067720,cg00068155,cg00160359,cg00197026,cg00220102,cg00221745,cg00257455,cg00270654,cg00367047,cg00394316,cg00431673,cg00460776,cg00464814,cg00471645,cg00503302,cg00516222,cg00530564,cg00533183,cg00590036,cg00664406,cg00684075,cg00702638,cg00718470,cg00743094,cg00785193,cg00830621,cg00864666,cg00950497,cg01004363,cg01054354,cg0…
E088 Fetal Lung	Fetal Lung	H3K4me1	E088	1.11e-41	1.82e-39	cg00008621,cg00017271,cg00025981,cg00036976,cg00044665,cg00045787,cg00048759,cg00065935,cg00066663,cg00067720,cg00068155,cg00088042,cg00197026,cg00220102,cg00221745,cg00257455,cg00270654,cg00367047,cg00394316,cg00431673,cg00460776,cg00464814,cg00471645,cg00489219,cg00503302,cg00516222,cg00530564,cg00533183,cg00590036,cg00684075,cg00702638,cg00718470,cg00743094,cg00785193,cg00830621,cg00864666,cg0…
E085 Fetal Intestine Small	Feta Intestine Small	H3K4me1	E085	2.36e-41	3.37e-39	cg00008621,cg00025981,cg00036976,cg00048759,cg00065935,cg00066663,cg00067720,cg00068155,cg00160359,cg00197026,cg00220102,cg00221745,cg00257455,cg00367047,cg00394316,cg00431673,cg00460776,cg00464814,cg00471645,cg00489219,cg00503302,cg00516222,cg00530564,cg00533183,cg00664406,cg00684075,cg00718470,cg00743094,cg00785193,cg00830621,cg00864666,cg00950497,cg01004363,cg01054354,cg01094748,cg01102833,cg0…
E083 Fetal Heart	Fetal Heart	H3K4me1	E083	3.46e-41	4.39e-39	cg00008621,cg00025981,cg00036976,cg00048759,cg00065935,cg00066663,cg00067720,cg00068155,cg00088042,cg00160359,cg00197026,cg00220102,cg00221745,cg00257455,cg00270654,cg00367047,cg00394316,cg00431673,cg00460776,cg00464814,cg00471645,cg00481951,cg00489219,cg00503302,cg00516222,cg00530564,cg00533183,cg00590036,cg00664406,cg00684075,cg00718470,cg00743094,cg00785193,cg00830621,cg00864666,cg00950497,cg0…
E091 Placenta	Placenta	H3K4me1	E091	1.58e-39	1.81e-37	cg00025981,cg00036976,cg00044665,cg00045787,cg00048759,cg00065935,cg00066663,cg00067720,cg00088042,cg00197026,cg00220102,cg00221745,cg00270654,cg00367047,cg00394316,cg00460776,cg00464814,cg00471645,cg00489219,cg00503302,cg00516222,cg00530564,cg00533183,cg00590036,cg00664406,cg00684075,cg00702638,cg00718470,cg00743094,cg00785193,cg00830621,cg00864666,cg00950497,cg01004363,cg01054354,cg01094748,cg0…
E028 Breast variant Human Mammary Epithelial Cells	Breast	H3K4me1	E028	1.8e-39	1.87e-37	cg00008621,cg00017271,cg00025981,cg00036976,cg00044665,cg00048759,cg00065935,cg00066663,cg00067720,cg00088042,cg00197026,cg00221745,cg00367047,cg00394316,cg00431673,cg00460776,cg00464814,cg00471645,cg00481951,cg00489219,cg00503302,cg00516222,cg00530564,cg00533183,cg00590036,cg00664406,cg00684075,cg00718470,cg00743094,cg00830621,cg00864666,cg00950497,cg01004363,cg01054354,cg01094748,cg01102833,cg0…
E100 Psoas Muscle	Psoas Muscle	H3K4me1	E100	1.49e-37	1.42e-35	cg00008621,cg00017271,cg00025981,cg00036976,cg00048759,cg00054890,cg00065935,cg00066663,cg00067720,cg00197026,cg00221745,cg00257455,cg00394316,cg00431673,cg00460776,cg00464814,cg00471645,cg00503302,cg00530564,cg00533183,cg00590036,cg00684075,cg00718470,cg00743094,cg00830621,cg00864666,cg00950497,cg01004363,cg01054354,cg01094748,cg01102833,cg01122755,cg01141812,cg01168339,cg01202666,cg01211097,cg0…
E093 Fetal Thymus	Fetal Thymus	H3K4me1	E093	3.81e-34	3.35e-32	cg00008621,cg00017271,cg00025981,cg00036976,cg00048759,cg00065935,cg00066663,cg00067720,cg00068155,cg00088042,cg00197026,cg00221745,cg00257455,cg00270654,cg00367047,cg00394316,cg00460776,cg00464814,cg00471645,cg00489219,cg00503302,cg00516222,cg00530564,cg00533183,cg00590036,cg00664406,cg00684075,cg00702638,cg00718470,cg00743094,cg00785193,cg00830621,cg00864666,cg00950497,cg01004363,cg01054354,cg0…
E032 Primary B cells from peripheral blood	Blood	H3K4me1	E032	2.29e-31	1.87e-29	cg00008621,cg00025981,cg00036976,cg00048759,cg00065935,cg00066663,cg00067720,cg00068155,cg00088042,cg00197026,cg00220102,cg00221745,cg00257455,cg00270654,cg00367047,cg00394316,cg00460776,cg00464814,cg00471645,cg00489219,cg00516222,cg00530564,cg00533183,cg00590036,cg00643222,cg00702638,cg00718470,cg00743094,cg00785193,cg00830621,cg00864666,cg00950497,cg01004363,cg01054354,cg01102833,cg01122755,cg0…
E057 Foreskin Keratinocyte Primary Cells skin02	Skin	H3K4me1	E057	2.75e-31	2.09e-29	cg00008621,cg00025981,cg00044665,cg00048759,cg00065935,cg00066663,cg00067720,cg00068155,cg00088042,cg00197026,cg00221745,cg00367047,cg00394316,cg00460776,cg00464814,cg00471645,cg00489219,cg00503302,cg00516222,cg00530564,cg00533183,cg00590036,cg00664406,cg00684075,cg00718470,cg00743094,cg00830621,cg00864666,cg00950497,cg01004363,cg01054354,cg01102833,cg01122755,cg01141812,cg01168339,cg01202666,cg0…
E029 Primary monocytes from peripheral blood	Blood	H3K4me1	E029	4.58e-30	3.27e-28	cg00025981,cg00036976,cg00044665,cg00048759,cg00065935,cg00066663,cg00067720,cg00068155,cg00088042,cg00197026,cg00221745,cg00257455,cg00367047,cg00394316,cg00460776,cg00464814,cg00471645,cg00489219,cg00516222,cg00530564,cg00533183,cg00590036,cg00684075,cg00702638,cg00718470,cg00743094,cg00785193,cg00830621,cg00864666,cg01004363,cg01054354,cg01102833,cg01122755,cg01168339,cg01202666,cg01211097,cg0…
E081 Fetal Brain Male	Fetal Brain	H3K4me1	E081	4.04e-28	2.71e-26	cg00008621,cg00017271,cg00025981,cg00036976,cg00048759,cg00065935,cg00066663,cg00067720,cg00068155,cg00088042,cg00197026,cg00220102,cg00221745,cg00257455,cg00270654,cg00367047,cg00394316,cg00460776,cg00464814,cg00471645,cg00481951,cg00489219,cg00503302,cg00516222,cg00530564,cg00590036,cg00643222,cg00664406,cg00684075,cg00702638,cg00718470,cg00743094,cg00785193,cg00830621,cg00864666,cg00950497,cg0…
E055 Foreskin Fibroblast Primary Cells skin01	Skin	H3K4me1	E055	1.55e-27	9.81e-26	cg00008621,cg00017271,cg00025981,cg00036976,cg00044665,cg00045787,cg00048759,cg00054890,cg00065935,cg00066663,cg00067720,cg00068155,cg00088042,cg00197026,cg00220102,cg00221745,cg00257455,cg00270654,cg00367047,cg00394316,cg00431673,cg00460776,cg00464814,cg00471645,cg00481951,cg00489219,cg00503302,cg00516222,cg00530564,cg00533183,cg00590036,cg00620976,cg00664406,cg00684075,cg00702638,cg00718470,cg0…
E097 Ovary	Ovary	H3K4me1	E097	3.43e-27	2.06e-25	cg00008621,cg00025981,cg00044665,cg00045787,cg00048759,cg00065935,cg00066663,cg00067720,cg00068155,cg00197026,cg00220102,cg00221745,cg00394316,cg00431673,cg00464814,cg00516222,cg00530564,cg00590036,cg00620976,cg00684075,cg00718470,cg00743094,cg00785193,cg00830621,cg00950497,cg01004363,cg01054354,cg01102833,cg01141812,cg01168339,cg01202666,cg01211097,cg01245155,cg01271695,cg01281911,cg01300684,cg0…
E098 Pancreas	Pancreas	H3K4me1	E098	3.63e-27	2.07e-25	cg00025981,cg00036976,cg00044665,cg00045787,cg00048759,cg00054890,cg00065935,cg00066663,cg00067720,cg00068155,cg00197026,cg00220102,cg00221745,cg00257455,cg00367047,cg00394316,cg00464814,cg00471645,cg00481951,cg00489219,cg00503302,cg00516222,cg00530564,cg00533183,cg00590036,cg00620976,cg00643222,cg00664406,cg00684075,cg00718470,cg00743094,cg00785193,cg00830621,cg00864666,cg00950497,cg01004363,cg0…
E050 Primary hematopoietic stem cells G-CSF-mobili	Blood	H3K4me1	E050	6.18e-26	3.36e-24	cg00008621,cg00017271,cg00025981,cg00036976,cg00044665,cg00048759,cg00065935,cg00066663,cg00067720,cg00068155,cg00088042,cg00197026,cg00221745,cg00257455,cg00270654,cg00367047,cg00394316,cg00431673,cg00460776,cg00464814,cg00471645,cg00489219,cg00503302,cg00516222,cg00530564,cg00533183,cg00590036,cg00664406,cg00684075,cg00702638,cg00718470,cg00743094,cg00785193,cg00830621,cg00864666,cg00950497,cg0…
E051 Primary hematopoietic stem cells G-CSF-mobili	Blood	H3K4me1	E051	8.69e-26	4.51e-24	cg00008621,cg00025981,cg00036976,cg00044665,cg00048759,cg00065935,cg00066663,cg00067720,cg00068155,cg00088042,cg00197026,cg00221745,cg00257455,cg00270654,cg00367047,cg00394316,cg00460776,cg00464814,cg00471645,cg00489219,cg00503302,cg00516222,cg00530564,cg00533183,cg00590036,cg00684075,cg00702638,cg00718470,cg00743094,cg00785193,cg00830621,cg00864666,cg00950497,cg01004363,cg01054354,cg01094748,cg0…
E046 Primary Natural Killer cells from peripheral	Blood	H3K4me1	E046	2.27e-25	1.13e-23	cg00025981,cg00036976,cg00044665,cg00048759,cg00065935,cg00066663,cg00067720,cg00068155,cg00088042,cg00197026,cg00221745,cg00270654,cg00367047,cg00394316,cg00460776,cg00464814,cg00471645,cg00489219,cg00516222,cg00530564,cg00533183,cg00590036,cg00684075,cg00702638,cg00718470,cg00743094,cg00785193,cg00830621,cg00864666,cg01004363,cg01054354,cg01102833,cg01122755,cg01168339,cg01202666,cg01211097,cg0…
E082 Fetal Brain Female	Fetal Brain	H3K4me1	E082	3.42e-25	1.63e-23	cg00008621,cg00017271,cg00025981,cg00036976,cg00044665,cg00048759,cg00065935,cg00066663,cg00067720,cg00197026,cg00220102,cg00221745,cg00257455,cg00394316,cg00460776,cg00464814,cg00481951,cg00489219,cg00503302,cg00516222,cg00530564,cg00590036,cg00643222,cg00664406,cg00684075,cg00702638,cg00718470,cg00743094,cg00785193,cg00830621,cg00864666,cg00950497,cg01054354,cg01094748,cg01102833,cg01122755,cg0…
E033 Primary T cells from cord blood	Blood	H3K4me1	E033	3.01e-24	1.38e-22	cg00008621,cg00025981,cg00036976,cg00048759,cg00065935,cg00066663,cg00067720,cg00068155,cg00197026,cg00221745,cg00257455,cg00270654,cg00394316,cg00460776,cg00464814,cg00471645,cg00516222,cg00530564,cg00533183,cg00590036,cg00743094,cg00830621,cg01004363,cg01054354,cg01102833,cg01122755,cg01168339,cg01202666,cg01211097,cg01259029,cg01322214,cg01428589,cg01486610,cg01657995,cg01844642,cg01881062,cg0…
E003 H1 Cells	ES Cell	H3K4me1	E003	3.75e-23	1.64e-21	cg00008621,cg00025981,cg00036976,cg00044665,cg00048759,cg00066663,cg00068155,cg00088042,cg00197026,cg00220102,cg00221745,cg00257455,cg00270654,cg00367047,cg00394316,cg00460776,cg00464814,cg00471645,cg00489219,cg00503302,cg00530564,cg00533183,cg00620976,cg00643222,cg00684075,cg00718470,cg00743094,cg00830621,cg00864666,cg00950497,cg01004363,cg01054354,cg01094748,cg01102833,cg01141812,cg01168339,cg0…
E086 Fetal Kidney	Fetal Kidney	H3K4me1	E086	5.79e-23	2.45e-21	cg00008621,cg00036976,cg00066663,cg00067720,cg00088042,cg00197026,cg00220102,cg00221745,cg00257455,cg00270654,cg00367047,cg00431673,cg00460776,cg00464814,cg00471645,cg00530564,cg00533183,cg00684075,cg00718470,cg00830621,cg00950497,cg01004363,cg01054354,cg01102833,cg01141812,cg01168339,cg01211097,cg01245155,cg01271695,cg01441777,cg01486610,cg01556706,cg01657995,cg01881062,cg01902066,cg01908954,cg0…
E034 Primary T cells from peripheral blood	Blood	H3K4me1	E034	6.81e-23	2.77e-21	cg00008621,cg00025981,cg00036976,cg00044665,cg00048759,cg00054890,cg00065935,cg00066663,cg00067720,cg00068155,cg00088042,cg00197026,cg00220102,cg00221745,cg00257455,cg00270654,cg00367047,cg00394316,cg00460776,cg00464814,cg00471645,cg00481951,cg00489219,cg00503302,cg00516222,cg00530564,cg00533183,cg00590036,cg00664406,cg00684075,cg00702638,cg00718470,cg00743094,cg00785193,cg00830621,cg00864666,cg0…
E056 Foreskin Fibroblast Primary Cells skin02	Skin	H3K4me1	E056	6.86e-20	2.7e-18	cg00008621,cg00017271,cg00025981,cg00036976,cg00044665,cg00048759,cg00054890,cg00065935,cg00066663,cg00067720,cg00068155,cg00088042,cg00197026,cg00220102,cg00221745,cg00257455,cg00270654,cg00344202,cg00367047,cg00394316,cg00431673,cg00460776,cg00464814,cg00471645,cg00489219,cg00503302,cg00516222,cg00530564,cg00533183,cg00590036,cg00620976,cg00643222,cg00664406,cg00684075,cg00702638,cg00718470,cg0…
E059 Foreskin Melanocyte Primary Cells skin01	Skin	H3K4me1	E059	5.31e-19	2.02e-17	cg00017271,cg00025981,cg00036976,cg00044665,cg00048759,cg00054890,cg00065935,cg00066663,cg00067720,cg00088042,cg00160359,cg00220102,cg00221745,cg00257455,cg00270654,cg00367047,cg00394316,cg00460776,cg00464814,cg00471645,cg00481951,cg00489219,cg00503302,cg00516222,cg00530564,cg00533183,cg00590036,cg00664406,cg00684075,cg00718470,cg00743094,cg00785193,cg00830621,cg00864666,cg00950497,cg01004363,cg0…
E094 Gastric	Gastric	H3K4me1	E094	7.22e-19	2.66e-17	cg00008621,cg00025981,cg00036976,cg00044665,cg00045787,cg00048759,cg00065935,cg00066663,cg00067720,cg00068155,cg00088042,cg00160359,cg00220102,cg00221745,cg00344202,cg00394316,cg00464814,cg00471645,cg00489219,cg00503302,cg00516222,cg00530564,cg00533183,cg00590036,cg00684075,cg00702638,cg00718470,cg00743094,cg00830621,cg00864666,cg00950497,cg01004363,cg01094748,cg01122755,cg01141812,cg01168339,cg0…
E055 Foreskin Fibroblast Primary Cells skin01	Skin	H3K4me3	E055	2.49e-18	8.89e-17	cg00008621,cg00017271,cg00025981,cg00048759,cg00054890,cg00065935,cg00066663,cg00067720,cg00068155,cg00088042,cg00197026,cg00221745,cg00257455,cg00270654,cg00367047,cg00394316,cg00431673,cg00460776,cg00464814,cg00471645,cg00489219,cg00516222,cg00530564,cg00533183,cg00590036,cg00664406,cg00684075,cg00702638,cg00718470,cg00743094,cg00785193,cg00830621,cg00864666,cg00950497,cg01004363,cg01054354,cg0…
E005 H1 BMP4 Derived Trophoblast Cultured Cells	ES Cell	H3K4me1	E005	1.69e-17	5.86e-16	cg00008621,cg00025981,cg00036976,cg00044665,cg00045787,cg00048759,cg00054890,cg00065935,cg00066663,cg00067720,cg00068155,cg00088042,cg00197026,cg00220102,cg00221745,cg00394316,cg00431673,cg00464814,cg00471645,cg00489219,cg00503302,cg00516222,cg00530564,cg00590036,cg00620976,cg00664406,cg00718470,cg00743094,cg00785193,cg00830621,cg00864666,cg00950497,cg01004363,cg01054354,cg01094748,cg01102833,cg0…
E056 Foreskin Fibroblast Primary Cells skin02	Skin	H3K4me3	E056	1.47e-16	4.94e-15	cg00008621,cg00017271,cg00025981,cg00036976,cg00044665,cg00048759,cg00054890,cg00065935,cg00066663,cg00067720,cg00068155,cg00088042,cg00197026,cg00220102,cg00221745,cg00270654,cg00344202,cg00367047,cg00394316,cg00431673,cg00460776,cg00464814,cg00471645,cg00489219,cg00503302,cg00516222,cg00530564,cg00533183,cg00590036,cg00664406,cg00684075,cg00702638,cg00718470,cg00743094,cg00785193,cg00830621,cg0…
E051 Primary hematopoietic stem cells G-CSF-mobili	Blood	H3K4me3	E051	3.74e-16	1.22e-14	cg00025981,cg00036976,cg00044665,cg00048759,cg00065935,cg00066663,cg00067720,cg00088042,cg00197026,cg00221745,cg00257455,cg00270654,cg00367047,cg00394316,cg00460776,cg00464814,cg00471645,cg00489219,cg00503302,cg00516222,cg00530564,cg00533183,cg00590036,cg00684075,cg00702638,cg00718470,cg00743094,cg00785193,cg00830621,cg00864666,cg00950497,cg01004363,cg01054354,cg01094748,cg01102833,cg01122755,cg0…
E082 Fetal Brain Female	Fetal Brain	H3K4me3	E082	8.17e-16	2.59e-14	cg00017271,cg00025981,cg00048759,cg00065935,cg00066663,cg00068155,cg00088042,cg00197026,cg00220102,cg00221745,cg00257455,cg00367047,cg00394316,cg00460776,cg00464814,cg00471645,cg00481951,cg00489219,cg00503302,cg00516222,cg00533183,cg00590036,cg00664406,cg00684075,cg00702638,cg00718470,cg00743094,cg00785193,cg00830621,cg00950497,cg01004363,cg01054354,cg01094748,cg01102833,cg01122755,cg01141812,cg0…
E089 Fetal Muscle Trunk	Fetal Muscle Trunk	H3K4me1	E089	1.66e-15	5.12e-14	cg00017271,cg00025981,cg00036976,cg00044665,cg00045787,cg00048759,cg00054890,cg00065935,cg00066663,cg00067720,cg00068155,cg00197026,cg00220102,cg00221745,cg00270654,cg00344202,cg00367047,cg00394316,cg00471645,cg00481951,cg00489219,cg00503302,cg00516222,cg00530564,cg00533183,cg00590036,cg00664406,cg00684075,cg00702638,cg00718470,cg00743094,cg00785193,cg00830621,cg00864666,cg00950497,cg01004363,cg0…
E004 H1 BMP4 Derived Mesendoderm Cultured Cells	ES Cell	H3K4me1	E004	2.05e-14	6.17e-13	cg00008621,cg00066663,cg00067720,cg00068155,cg00257455,cg00431673,cg00460776,cg00464814,cg00471645,cg00530564,cg00620976,cg00643222,cg00684075,cg00785193,cg00830621,cg00950497,cg01004363,cg01054354,cg01102833,cg01141812,cg01168339,cg01211097,cg01245155,cg01322214,cg01441777,cg01486610,cg01556706,cg01968525,cg02010481,cg02171859,cg02210498,cg02228185,cg02232208,cg02275294,cg02315870,cg02316506,cg0…
E006 H1 Derived Mesenchymal Stem Cells	ES Cell	H3K4me1	E006	2.11e-14	6.18e-13	cg00017271,cg00025981,cg00036976,cg00044665,cg00045787,cg00048759,cg00054890,cg00065935,cg00066663,cg00067720,cg00068155,cg00160359,cg00220102,cg00221745,cg00270654,cg00344202,cg00367047,cg00394316,cg00431673,cg00464814,cg00471645,cg00481951,cg00489219,cg00503302,cg00516222,cg00530564,cg00533183,cg00590036,cg00620976,cg00643222,cg00664406,cg00684075,cg00702638,cg00718470,cg00743094,cg00785193,cg0…
E007 H1 Derived Neuronal Progenitor Cultured Cells	ES Cell	H3K4me1	E007	2.58e-14	7.37e-13	cg00017271,cg00025981,cg00036976,cg00044665,cg00045787,cg00048759,cg00066663,cg00067720,cg00088042,cg00197026,cg00220102,cg00221745,cg00257455,cg00344202,cg00394316,cg00431673,cg00464814,cg00471645,cg00481951,cg00489219,cg00503302,cg00530564,cg00590036,cg00643222,cg00684075,cg00718470,cg00743094,cg00785193,cg00830621,cg00864666,cg00950497,cg01004363,cg01054354,cg01102833,cg01141812,cg01202666,cg0…
E057 Foreskin Keratinocyte Primary Cells skin02	Skin	H3K4me3	E057	6.98e-14	1.94e-12	cg00025981,cg00048759,cg00065935,cg00066663,cg00088042,cg00197026,cg00221745,cg00367047,cg00394316,cg00460776,cg00464814,cg00471645,cg00489219,cg00516222,cg00530564,cg00533183,cg00590036,cg00664406,cg00684075,cg00702638,cg00718470,cg00743094,cg00785193,cg00830621,cg00864666,cg00950497,cg01004363,cg01054354,cg01094748,cg01102833,cg01122755,cg01141812,cg01168339,cg01202666,cg01211097,cg01259029,cg0…
E083 Fetal Heart	Fetal Heart	H3K4me3	E083	1.02e-12	2.77e-11	cg00025981,cg00044665,cg00048759,cg00065935,cg00066663,cg00067720,cg00088042,cg00160359,cg00197026,cg00221745,cg00257455,cg00431673,cg00460776,cg00464814,cg00471645,cg00481951,cg00489219,cg00503302,cg00516222,cg00533183,cg00590036,cg00684075,cg00702638,cg00718470,cg00785193,cg00830621,cg00950497,cg01054354,cg01094748,cg01102833,cg01122755,cg01141812,cg01168339,cg01202666,cg01211097,cg01245155,cg0…
E017 IMR90 fetal lung fibroblasts Cell Line	Lung	H3K4me3	E017	5.38e-12	1.43e-10	cg00025981,cg00048759,cg00065935,cg00066663,cg00088042,cg00197026,cg00221745,cg00367047,cg00394316,cg00460776,cg00464814,cg00471645,cg00489219,cg00516222,cg00533183,cg00590036,cg00684075,cg00702638,cg00718470,cg00743094,cg00785193,cg00950497,cg01004363,cg01054354,cg01094748,cg01102833,cg01122755,cg01168339,cg01202666,cg01211097,cg01259029,cg01281911,cg01300684,cg01322214,cg01428589,cg01441777,cg0…
E050 Primary hematopoietic stem cells G-CSF-mobili	Blood	H3K4me3	E050	1.42e-11	3.67e-10	cg00025981,cg00036976,cg00044665,cg00048759,cg00065935,cg00066663,cg00088042,cg00197026,cg00221745,cg00257455,cg00270654,cg00367047,cg00394316,cg00460776,cg00464814,cg00471645,cg00481951,cg00489219,cg00503302,cg00516222,cg00530564,cg00533183,cg00590036,cg00702638,cg00718470,cg00743094,cg00785193,cg00830621,cg00864666,cg00950497,cg01054354,cg01094748,cg01102833,cg01122755,cg01141812,cg01168339,cg0…
E021 iPS DF 6.9 Cells	IPS cell	H3K4me1	E021	3.39e-11	8.59e-10	cg00008621,cg00036976,cg00044665,cg00088042,cg00197026,cg00220102,cg00257455,cg00270654,cg00344202,cg00394316,cg00464814,cg00471645,cg00481951,cg00489219,cg00503302,cg00530564,cg00590036,cg00643222,cg00684075,cg00718470,cg00743094,cg00830621,cg00950497,cg01004363,cg01054354,cg01102833,cg01122755,cg01141812,cg01168339,cg01202666,cg01211097,cg01245155,cg01271695,cg01281911,cg01300684,cg01322214,cg0…
E088 Fetal Lung	Fetal Lung	H3K4me3	E088	3.99e-11	9.9e-10	cg00008621,cg00025981,cg00044665,cg00045787,cg00048759,cg00066663,cg00067720,cg00068155,cg00088042,cg00197026,cg00221745,cg00257455,cg00367047,cg00394316,cg00460776,cg00464814,cg00471645,cg00489219,cg00503302,cg00516222,cg00533183,cg00590036,cg00684075,cg00702638,cg00718470,cg00743094,cg00785193,cg00830621,cg00950497,cg01004363,cg01054354,cg01094748,cg01102833,cg01122755,cg01141812,cg01168339,cg0…
E085 Fetal Intestine Small	Feta Intestine Small	H3K4me3	E085	4.99e-11	1.21e-09	cg00025981,cg00044665,cg00048759,cg00065935,cg00066663,cg00067720,cg00068155,cg00088042,cg00197026,cg00220102,cg00221745,cg00367047,cg00394316,cg00460776,cg00464814,cg00471645,cg00489219,cg00516222,cg00590036,cg00620976,cg00664406,cg00684075,cg00702638,cg00718470,cg00743094,cg00785193,cg00830621,cg01004363,cg01054354,cg01094748,cg01102833,cg01122755,cg01141812,cg01168339,cg01202666,cg01211097,cg0…
E090 Fetal Muscle Leg	Fetal Muscle Leg	H3K4me3	E090	5.56e-10	1.32e-08	cg00017271,cg00025981,cg00044665,cg00048759,cg00065935,cg00066663,cg00088042,cg00197026,cg00220102,cg00221745,cg00257455,cg00367047,cg00394316,cg00460776,cg00464814,cg00471645,cg00489219,cg00516222,cg00533183,cg00590036,cg00684075,cg00702638,cg00718470,cg00743094,cg00785193,cg00830621,cg00950497,cg01004363,cg01054354,cg01094748,cg01102833,cg01122755,cg01141812,cg01168339,cg01202666,cg01211097,cg0…
E059 Foreskin Melanocyte Primary Cells skin01	Skin	H3K4me3	E059	1.56e-09	3.59e-08	cg00017271,cg00025981,cg00036976,cg00048759,cg00054890,cg00065935,cg00066663,cg00068155,cg00088042,cg00160359,cg00197026,cg00220102,cg00221745,cg00270654,cg00367047,cg00394316,cg00460776,cg00464814,cg00471645,cg00481951,cg00489219,cg00503302,cg00516222,cg00533183,cg00590036,cg00664406,cg00684075,cg00702638,cg00718470,cg00743094,cg00785193,cg00830621,cg01004363,cg01054354,cg01094748,cg01102833,cg0…
E084 Fetal Intestine Large	Fetal Intestine Large	H3K4me3	E084	1.57e-09	3.59e-08	cg00025981,cg00044665,cg00048759,cg00065935,cg00066663,cg00067720,cg00068155,cg00088042,cg00197026,cg00221745,cg00367047,cg00394316,cg00460776,cg00464814,cg00471645,cg00481951,cg00489219,cg00516222,cg00590036,cg00702638,cg00718470,cg00743094,cg00785193,cg00830621,cg00950497,cg01054354,cg01094748,cg01102833,cg01122755,cg01141812,cg01168339,cg01202666,cg01211097,cg01259029,cg01322214,cg01428589,cg0…
E008 H9 Cells	ES Cell	H3K4me1	E008	2.52e-09	5.64e-08	cg00008621,cg00036976,cg00045787,cg00066663,cg00197026,cg00257455,cg00464814,cg00471645,cg00481951,cg00530564,cg00533183,cg00620976,cg00643222,cg00830621,cg00950497,cg01004363,cg01054354,cg01168339,cg01211097,cg01245155,cg01271695,cg01322214,cg01441777,cg01486610,cg01657995,cg01908954,cg02010481,cg02171859,cg02210498,cg02228185,cg02272429,cg02275294,cg02315870,cg02316506,cg02361903,cg02383785,cg0…
E092 Fetal Stomach	Fetal Stomach	H3K4me3	E092	1.25e-08	2.75e-07	cg00025981,cg00036976,cg00044665,cg00045787,cg00048759,cg00054890,cg00065935,cg00088042,cg00197026,cg00220102,cg00221745,cg00367047,cg00394316,cg00460776,cg00464814,cg00471645,cg00489219,cg00516222,cg00533183,cg00590036,cg00684075,cg00702638,cg00718470,cg00743094,cg00785193,cg00830621,cg00950497,cg01004363,cg01054354,cg01094748,cg01102833,cg01122755,cg01141812,cg01168339,cg01202666,cg01211097,cg0…
E003 H1 Cells	ES Cell	H3K4me3	E003	1.64e-08	3.54e-07	cg00025981,cg00036976,cg00048759,cg00065935,cg00068155,cg00088042,cg00197026,cg00220102,cg00221745,cg00257455,cg00367047,cg00394316,cg00460776,cg00464814,cg00471645,cg00481951,cg00489219,cg00503302,cg00516222,cg00533183,cg00590036,cg00664406,cg00702638,cg00718470,cg00743094,cg00785193,cg00830621,cg01054354,cg01094748,cg01102833,cg01122755,cg01141812,cg01168339,cg01202666,cg01211097,cg01259029,cg0…
E097 Ovary	Ovary	H3K4me3	E097	1.95e-08	4.13e-07	cg00008621,cg00025981,cg00045787,cg00048759,cg00065935,cg00068155,cg00088042,cg00197026,cg00221745,cg00257455,cg00367047,cg00394316,cg00471645,cg00489219,cg00503302,cg00516222,cg00590036,cg00643222,cg00664406,cg00684075,cg00702638,cg00718470,cg00743094,cg00785193,cg00950497,cg01004363,cg01054354,cg01094748,cg01102833,cg01122755,cg01141812,cg01168339,cg01202666,cg01245155,cg01259029,cg01271695,cg0…
E100 Psoas Muscle	Psoas Muscle	H3K4me3	E100	2.87e-08	5.95e-07	cg00025981,cg00044665,cg00045787,cg00048759,cg00065935,cg00066663,cg00068155,cg00088042,cg00197026,cg00221745,cg00257455,cg00367047,cg00394316,cg00460776,cg00464814,cg00471645,cg00489219,cg00503302,cg00516222,cg00533183,cg00590036,cg00702638,cg00718470,cg00743094,cg00785193,cg00830621,cg00864666,cg00950497,cg01004363,cg01054354,cg01094748,cg01102833,cg01122755,cg01141812,cg01168339,cg01202666,cg0…
E093 Fetal Thymus	Fetal Thymus	H3K27me3	E093	3.74e-08	7.61e-07	cg00025981,cg00036976,cg00048759,cg00065935,cg00068155,cg00220102,cg00221745,cg00344202,cg00464814,cg00471645,cg00481951,cg00503302,cg00516222,cg00533183,cg00590036,cg00684075,cg00718470,cg00743094,cg00785193,cg00830621,cg00950497,cg01004363,cg01094748,cg01102833,cg01141812,cg01202666,cg01259029,cg01271695,cg01272428,cg01281911,cg01428589,cg01441777,cg01726767,cg01754756,cg01837410,cg01844642,cg0…
E080 Fetal Adrenal Gland	Fetal Adrenal Gland	H3K4me3	E080	8.02e-08	1.61e-06	cg00025981,cg00044665,cg00048759,cg00065935,cg00066663,cg00088042,cg00197026,cg00220102,cg00221745,cg00367047,cg00394316,cg00460776,cg00471645,cg00489219,cg00516222,cg00590036,cg00684075,cg00702638,cg00718470,cg00743094,cg00785193,cg01054354,cg01094748,cg01102833,cg01122755,cg01141812,cg01168339,cg01202666,cg01211097,cg01259029,cg01300684,cg01322214,cg01428589,cg01441777,cg01486610,cg01644850,cg0…
E086 Fetal Kidney	Fetal Kidney	H3K4me3	E086	1.02e-07	2.01e-06	cg00025981,cg00048759,cg00065935,cg00066663,cg00088042,cg00197026,cg00220102,cg00221745,cg00367047,cg00394316,cg00431673,cg00460776,cg00464814,cg00471645,cg00489219,cg00516222,cg00533183,cg00590036,cg00664406,cg00702638,cg00718470,cg00743094,cg00785193,cg00830621,cg00950497,cg01004363,cg01054354,cg01094748,cg01102833,cg01122755,cg01141812,cg01168339,cg01202666,cg01211097,cg01259029,cg01322214,cg0…
E008 H9 Cells	ES Cell	H3K4me3	E008	1.09e-07	2.11e-06	cg00025981,cg00036976,cg00045787,cg00048759,cg00054890,cg00065935,cg00066663,cg00068155,cg00088042,cg00197026,cg00220102,cg00221745,cg00257455,cg00367047,cg00394316,cg00460776,cg00464814,cg00471645,cg00481951,cg00489219,cg00503302,cg00516222,cg00533183,cg00590036,cg00643222,cg00664406,cg00702638,cg00718470,cg00743094,cg00785193,cg00830621,cg00950497,cg01054354,cg01094748,cg01102833,cg01122755,cg0…
E022 iPS DF 19.11 Cells	IPS cell	H3K4me1	E022	5.61e-07	1.07e-05	cg00025981,cg00036976,cg00044665,cg00045787,cg00048759,cg00066663,cg00068155,cg00220102,cg00221745,cg00270654,cg00344202,cg00367047,cg00394316,cg00464814,cg00471645,cg00481951,cg00489219,cg00503302,cg00516222,cg00530564,cg00533183,cg00590036,cg00620976,cg00643222,cg00664406,cg00684075,cg00718470,cg00743094,cg00785193,cg00830621,cg00864666,cg00950497,cg01004363,cg01054354,cg01094748,cg01102833,cg0…
E032 Primary B cells from peripheral blood	Blood	H3K27me3	E032	9.31e-07	1.74e-05	cg00025981,cg00036976,cg00044665,cg00065935,cg00068155,cg00221745,cg00344202,cg00394316,cg00431673,cg00464814,cg00481951,cg00503302,cg00590036,cg00684075,cg00718470,cg00743094,cg00864666,cg00950497,cg01004363,cg01054354,cg01102833,cg01141812,cg01202666,cg01245155,cg01271695,cg01300684,cg01428589,cg01447660,cg01556706,cg01726767,cg01754756,cg01844642,cg01902066,cg01908954,cg02071825,cg02171859,cg0…
E098 Pancreas	Pancreas	H3K4me3	E098	1.21e-06	2.22e-05	cg00025981,cg00036976,cg00044665,cg00045787,cg00048759,cg00065935,cg00066663,cg00068155,cg00088042,cg00160359,cg00197026,cg00221745,cg00394316,cg00464814,cg00471645,cg00481951,cg00489219,cg00503302,cg00516222,cg00533183,cg00590036,cg00664406,cg00684075,cg00702638,cg00718470,cg00743094,cg00785193,cg00830621,cg00864666,cg00950497,cg01004363,cg01054354,cg01094748,cg01102833,cg01122755,cg01141812,cg0…
E086 Fetal Kidney	Fetal Kidney	H3K27me3	E086	7.51e-06	0.000136	cg00025981,cg00065935,cg00068155,cg00197026,cg00344202,cg00471645,cg00481951,cg00503302,cg00530564,cg00533183,cg00718470,cg00743094,cg00950497,cg01004363,cg01141812,cg01202666,cg01281911,cg01428589,cg01754756,cg01902066,cg01908954,cg02189888,cg02232208,cg02328239,cg02331561,cg02383785,cg02479575,cg02503376,cg02519751,cg02721182,cg02744888,cg02821342,cg03021802,cg03036557,cg03041738,cg03118021,cg0…
E021 iPS DF 6.9 Cells	IPS cell	H3K4me3	E021	8.09e-06	0.000144	cg00008621,cg00025981,cg00044665,cg00048759,cg00065935,cg00066663,cg00088042,cg00197026,cg00221745,cg00257455,cg00367047,cg00394316,cg00460776,cg00464814,cg00471645,cg00489219,cg00503302,cg00516222,cg00590036,cg00664406,cg00702638,cg00718470,cg00743094,cg00785193,cg00830621,cg01054354,cg01094748,cg01102833,cg01122755,cg01141812,cg01168339,cg01202666,cg01211097,cg01259029,cg01271695,cg01272428,cg0…
E089 Fetal Muscle Trunk	Fetal Muscle Trunk	H3K4me3	E089	9.91e-06	0.000174	cg00017271,cg00025981,cg00044665,cg00048759,cg00054890,cg00066663,cg00088042,cg00197026,cg00220102,cg00221745,cg00257455,cg00367047,cg00394316,cg00460776,cg00464814,cg00471645,cg00489219,cg00503302,cg00516222,cg00533183,cg00590036,cg00684075,cg00702638,cg00718470,cg00743094,cg00785193,cg00950497,cg01054354,cg01094748,cg01102833,cg01122755,cg01141812,cg01168339,cg01202666,cg01211097,cg01259029,cg0…
E029 Primary monocytes from peripheral blood	Blood	H3K27me3	E029	1.08e-05	0.000187	cg00025981,cg00065935,cg00068155,cg00221745,cg00394316,cg00471645,cg00481951,cg00503302,cg00516222,cg00590036,cg00664406,cg00684075,cg00718470,cg00743094,cg00785193,cg00950497,cg01004363,cg01054354,cg01102833,cg01141812,cg01202666,cg01259029,cg01281911,cg01428589,cg01754756,cg01844642,cg01908954,cg02071825,cg02189888,cg02232208,cg02328239,cg02331561,cg02361903,cg02383785,cg02479575,cg02503376,cg0…
E046 Primary Natural Killer cells from peripheral	Blood	H3K27me3	E046	1.34e-05	0.000229	cg00025981,cg00036976,cg00044665,cg00048759,cg00065935,cg00068155,cg00344202,cg00394316,cg00481951,cg00503302,cg00590036,cg00684075,cg00718470,cg00743094,cg00864666,cg00950497,cg01004363,cg01102833,cg01141812,cg01202666,cg01245155,cg01281911,cg01447660,cg01726767,cg01754756,cg01844642,cg01908954,cg02071825,cg02171859,cg02189888,cg02232208,cg02316506,cg02328239,cg02331561,cg02361903,cg02383785,cg0…
E033 Primary T cells from cord blood	Blood	H3K4me3	E033	1.51e-05	0.000253	cg00008621,cg00025981,cg00036976,cg00048759,cg00065935,cg00068155,cg00088042,cg00197026,cg00221745,cg00257455,cg00270654,cg00367047,cg00394316,cg00460776,cg00464814,cg00471645,cg00489219,cg00516222,cg00533183,cg00590036,cg00702638,cg00718470,cg00743094,cg00785193,cg00830621,cg01054354,cg01094748,cg01102833,cg01122755,cg01168339,cg01211097,cg01259029,cg01322214,cg01428589,cg01637011,cg01644850,cg0…
E046 Primary Natural Killer cells from peripheral	Blood	H3K9me3	E046	2.11e-05	0.000345	cg00036976,cg00048759,cg00065935,cg00068155,cg00220102,cg00344202,cg00394316,cg00481951,cg00503302,cg00530564,cg00590036,cg00620976,cg00718470,cg00864666,cg00950497,cg01004363,cg01122755,cg01141812,cg01202666,cg01322214,cg01428589,cg01441777,cg01644850,cg01908954,cg02189888,cg02232208,cg02328239,cg02331561,cg02383785,cg02479575,cg02503376,cg02519751,cg03021802,cg03041738,cg03507326,cg03545227,cg0…
E109 Small Intestine	Small Intestine	H3K4me3	E109	2.11e-05	0.000345	cg00017271,cg00025981,cg00048759,cg00065935,cg00068155,cg00197026,cg00220102,cg00221745,cg00367047,cg00431673,cg00464814,cg00471645,cg00489219,cg00516222,cg00530564,cg00533183,cg00590036,cg00620976,cg00643222,cg00664406,cg00684075,cg00702638,cg00718470,cg00743094,cg00785193,cg00830621,cg00864666,cg00950497,cg01004363,cg01054354,cg01094748,cg01102833,cg01122755,cg01141812,cg01168339,cg01202666,cg0…
E028 Breast variant Human Mammary Epithelial Cells	Breast	H3K4me3	E028	3.21e-05	0.000516	cg00025981,cg00048759,cg00065935,cg00068155,cg00088042,cg00464814,cg00471645,cg00489219,cg00503302,cg00516222,cg00530564,cg00533183,cg00590036,cg00664406,cg00702638,cg00743094,cg00785193,cg00830621,cg00864666,cg01004363,cg01054354,cg01094748,cg01122755,cg01168339,cg01211097,cg01259029,cg01322214,cg01441777,cg01486610,cg01556706,cg01637011,cg01644850,cg01657995,cg01754756,cg01837410,cg01844642,cg0…
E034 Primary T cells from peripheral blood	Blood	H3K4me3	E034	4.49e-05	0.000712	cg00025981,cg00036976,cg00048759,cg00054890,cg00065935,cg00066663,cg00088042,cg00197026,cg00221745,cg00257455,cg00367047,cg00394316,cg00460776,cg00464814,cg00471645,cg00489219,cg00516222,cg00533183,cg00590036,cg00702638,cg00718470,cg00743094,cg00785193,cg00830621,cg01004363,cg01054354,cg01094748,cg01102833,cg01122755,cg01211097,cg01259029,cg01322214,cg01428589,cg01486610,cg01637011,cg01644850,cg0…
E089 Fetal Muscle Trunk	Fetal Muscle Trunk	H3K27me3	E089	4.89e-05	0.000765	cg00017271,cg00025981,cg00036976,cg00044665,cg00048759,cg00065935,cg00066663,cg00068155,cg00220102,cg00221745,cg00270654,cg00344202,cg00367047,cg00394316,cg00471645,cg00481951,cg00503302,cg00516222,cg00530564,cg00533183,cg00590036,cg00620976,cg00664406,cg00684075,cg00702638,cg00718470,cg00743094,cg00785193,cg00864666,cg01004363,cg01094748,cg01141812,cg01202666,cg01211097,cg01259029,cg01271695,cg0…
E081 Fetal Brain Male	Fetal Brain	H3K4me3	E081	5.25e-05	0.00081	cg00066663,cg00067720,cg00068155,cg00088042,cg00197026,cg00221745,cg00257455,cg00460776,cg00464814,cg00471645,cg00481951,cg00489219,cg00590036,cg00702638,cg00785193,cg01054354,cg01094748,cg01102833,cg01122755,cg01141812,cg01168339,cg01211097,cg01300684,cg01322214,cg01441777,cg01486610,cg01644850,cg01657995,cg01837410,cg01902066,cg01908954,cg01968525,cg02010481,cg02071825,cg02119840,cg02210498,cg0…
E084 Fetal Intestine Large	Fetal Intestine Large	H3K27me3	E084	6.72e-05	0.00102	cg00025981,cg00044665,cg00048759,cg00065935,cg00068155,cg00344202,cg00394316,cg00471645,cg00481951,cg00503302,cg00516222,cg00533183,cg00590036,cg00620976,cg00684075,cg00718470,cg00743094,cg00950497,cg01004363,cg01102833,cg01141812,cg01202666,cg01211097,cg01259029,cg01281911,cg01300684,cg01322214,cg01428589,cg01447660,cg01556706,cg01637011,cg01726767,cg01754756,cg01837410,cg01844642,cg01902066,cg0…
E004 H1 BMP4 Derived Mesendoderm Cultured Cells	ES Cell	H3K27me3	E004	0.000364	0.00547	cg00025981,cg00068155,cg00257455,cg00431673,cg00464814,cg00481951,cg00503302,cg00516222,cg00533183,cg00620976,cg00643222,cg00684075,cg00718470,cg00743094,cg00785193,cg01004363,cg01054354,cg01094748,cg01102833,cg01141812,cg01168339,cg01202666,cg01259029,cg01272428,cg01281911,cg01300684,cg01322214,cg01428589,cg01447660,cg01486610,cg01556706,cg01657995,cg01844642,cg01902066,cg01968525,cg02010481,cg0…
E085 Fetal Intestine Small	Feta Intestine Small	H3K27me3	E085	0.000452	0.0067	cg00025981,cg00036976,cg00048759,cg00065935,cg00068155,cg00197026,cg00221745,cg00344202,cg00367047,cg00394316,cg00471645,cg00481951,cg00503302,cg00516222,cg00533183,cg00590036,cg00620976,cg00664406,cg00684075,cg00718470,cg00743094,cg00785193,cg00864666,cg00950497,cg01004363,cg01094748,cg01102833,cg01141812,cg01202666,cg01259029,cg01272428,cg01281911,cg01300684,cg01322214,cg01428589,cg01447660,cg0…
E003 H1 Cells	ES Cell	H3K27me3	E003	0.000679	0.00994	cg00025981,cg00048759,cg00066663,cg00067720,cg00068155,cg00088042,cg00220102,cg00270654,cg00344202,cg00460776,cg00464814,cg00471645,cg00481951,cg00503302,cg00516222,cg00533183,cg00590036,cg00620976,cg00684075,cg00718470,cg00743094,cg00785193,cg00864666,cg00950497,cg01004363,cg01054354,cg01094748,cg01141812,cg01202666,cg01211097,cg01259029,cg01271695,cg01281911,cg01300684,cg01322214,cg01428589,cg0…
E034 Primary T cells from peripheral blood	Blood	H3K9me3	E034	0.000753	0.0107	cg00025981,cg00048759,cg00065935,cg00068155,cg00160359,cg00344202,cg00481951,cg00503302,cg01141812,cg01202666,cg01644850,cg01902066,cg01908954,cg02171859,cg02189888,cg02232208,cg02316506,cg02479575,cg02519751,cg02744888,cg02834765,cg03507326,cg03545227,cg03688818,cg03968755,cg04084157,cg04271792,cg04521765,cg04649897,cg04684267,cg04742719,cg04880546,cg04981166,cg04995846,cg05176991,cg05222347,cg0…
E046 Primary Natural Killer cells from peripheral	Blood	H3K4me3	E046	0.000745	0.0107	cg00025981,cg00036976,cg00048759,cg00088042,cg00197026,cg00221745,cg00367047,cg00394316,cg00460776,cg00471645,cg00489219,cg00516222,cg00533183,cg00590036,cg00702638,cg00718470,cg00743094,cg00785193,cg00830621,cg01054354,cg01094748,cg01122755,cg01202666,cg01211097,cg01259029,cg01322214,cg01428589,cg01486610,cg01637011,cg01644850,cg01657995,cg01837410,cg01881062,cg01902066,cg02010481,cg02071825,cg0…
E093 Fetal Thymus	Fetal Thymus	H3K4me3	E093	0.000822	0.0116	cg00025981,cg00036976,cg00045787,cg00048759,cg00065935,cg00066663,cg00088042,cg00160359,cg00197026,cg00221745,cg00270654,cg00367047,cg00394316,cg00460776,cg00471645,cg00489219,cg00516222,cg00530564,cg00533183,cg00590036,cg00684075,cg00702638,cg00718470,cg00743094,cg00785193,cg00830621,cg01054354,cg01094748,cg01102833,cg01122755,cg01168339,cg01202666,cg01211097,cg01259029,cg01271695,cg01272428,cg0…
E034 Primary T cells from peripheral blood	Blood	H3K27me3	E034	0.00126	0.0175	cg00025981,cg00036976,cg00044665,cg00048759,cg00065935,cg00066663,cg00068155,cg00160359,cg00197026,cg00221745,cg00344202,cg00367047,cg00394316,cg00481951,cg00503302,cg00516222,cg00530564,cg00590036,cg00620976,cg00684075,cg00718470,cg00743094,cg00785193,cg00864666,cg00950497,cg01004363,cg01054354,cg01102833,cg01122755,cg01141812,cg01202666,cg01211097,cg01259029,cg01271695,cg01272428,cg01281911,cg0…
E022 iPS DF 19.11 Cells	IPS cell	H3K27me3	E022	0.00133	0.0183	cg00017271,cg00025981,cg00048759,cg00088042,cg00160359,cg00221745,cg00344202,cg00464814,cg00471645,cg00481951,cg00503302,cg00533183,cg00590036,cg00718470,cg00785193,cg00864666,cg00950497,cg01004363,cg01054354,cg01094748,cg01141812,cg01202666,cg01281911,cg01322214,cg01428589,cg01486610,cg01644850,cg01726767,cg01837410,cg01844642,cg01902066,cg02010481,cg02071825,cg02119840,cg02171859,cg02210498,cg0…
E088 Fetal Lung	Fetal Lung	H3K27me3	E088	0.00149	0.0203	cg00025981,cg00065935,cg00068155,cg00220102,cg00257455,cg00344202,cg00394316,cg00471645,cg00481951,cg00503302,cg00516222,cg00718470,cg00743094,cg00785193,cg00864666,cg01004363,cg01054354,cg01102833,cg01141812,cg01202666,cg01211097,cg01259029,cg01281911,cg01300684,cg01428589,cg01556706,cg01726767,cg01754756,cg01837410,cg01844642,cg01902066,cg01908954,cg02010481,cg02189888,cg02232208,cg02315870,cg0…
E032 Primary B cells from peripheral blood	Blood	H3K4me3	E032	0.00174	0.0233	cg00025981,cg00036976,cg00048759,cg00088042,cg00197026,cg00221745,cg00257455,cg00270654,cg00367047,cg00394316,cg00460776,cg00464814,cg00471645,cg00489219,cg00516222,cg00530564,cg00533183,cg00590036,cg00702638,cg00718470,cg00743094,cg00785193,cg00830621,cg01004363,cg01054354,cg01094748,cg01102833,cg01122755,cg01211097,cg01259029,cg01322214,cg01486610,cg01637011,cg01644850,cg01657995,cg01837410,cg0…
E021 iPS DF 6.9 Cells	IPS cell	H3K27me3	E021	0.00253	0.0335	cg00025981,cg00066663,cg00067720,cg00344202,cg00464814,cg00503302,cg00533183,cg00620976,cg00684075,cg00718470,cg00743094,cg00785193,cg00950497,cg01054354,cg01094748,cg01141812,cg01168339,cg01202666,cg01259029,cg01281911,cg01300684,cg01322214,cg01428589,cg01556706,cg01844642,cg01902066,cg02010481,cg02232208,cg02275294,cg02328239,cg02361903,cg02383785,cg02503376,cg02519751,cg02676865,cg02821342,cg0…
E008 H9 Cells	ES Cell	H3K27me3	E008	0.0038	0.0499	cg00025981,cg00066663,cg00464814,cg00503302,cg00516222,cg00620976,cg00718470,cg00785193,cg00950497,cg01054354,cg01094748,cg01141812,cg01202666,cg01281911,cg01322214,cg01428589,cg01486610,cg01844642,cg01902066,cg02210498,cg02232208,cg02275294,cg02315870,cg02328239,cg02361903,cg02383785,cg02479575,cg02503376,cg02519751,cg02744888,cg03020208,cg03021802,cg03036557,cg03968755,cg04090392,cg04268670,cg0…
E091 Placenta	Placenta	H3K4me3	E091	0.00445	0.0577	cg00025981,cg00044665,cg00048759,cg00065935,cg00067720,cg00197026,cg00221745,cg00367047,cg00394316,cg00460776,cg00471645,cg00489219,cg00516222,cg00530564,cg00590036,cg00620976,cg00702638,cg00785193,cg00950497,cg01004363,cg01054354,cg01094748,cg01102833,cg01122755,cg01141812,cg01168339,cg01202666,cg01211097,cg01259029,cg01322214,cg01441777,cg01486610,cg01637011,cg01644850,cg01657995,cg01754756,cg0…
E029 Primary monocytes from peripheral blood	Blood	H3K9me3	E029	0.0046	0.059	cg00044665,cg00048759,cg00065935,cg00068155,cg00344202,cg00481951,cg00503302,cg00590036,cg00684075,cg00718470,cg00743094,cg01094748,cg01202666,cg01281911,cg01644850,cg01754756,cg01844642,cg02071825,cg02189888,cg02232208,cg02245832,cg02328239,cg02331561,cg02383785,cg02479575,cg02503376,cg02519751,cg02721182,cg03021802,cg03036557,cg03041738,cg03507326,cg03545227,cg03688818,cg03943826,cg03968755,cg0…
E033 Primary T cells from cord blood	Blood	H3K27me3	E033	0.00543	0.0688	cg00065935,cg00068155,cg00394316,cg00481951,cg00503302,cg00718470,cg00743094,cg00785193,cg00950497,cg01004363,cg01141812,cg01202666,cg01281911,cg01428589,cg01726767,cg01844642,cg01908954,cg02071825,cg02189888,cg02228185,cg02232208,cg02316506,cg02328239,cg02331561,cg02361903,cg02383785,cg02503376,cg02519751,cg02676865,cg02781618,cg03021802,cg03036557,cg03545227,cg03832162,cg03968755,cg04084157,cg0…
E022 iPS DF 19.11 Cells	IPS cell	H3K4me3	E022	0.00579	0.0726	cg00017271,cg00025981,cg00045787,cg00048759,cg00065935,cg00088042,cg00197026,cg00220102,cg00221745,cg00270654,cg00367047,cg00394316,cg00471645,cg00481951,cg00489219,cg00503302,cg00516222,cg00530564,cg00533183,cg00590036,cg00664406,cg00702638,cg00718470,cg00743094,cg00785193,cg00830621,cg00950497,cg01054354,cg01094748,cg01102833,cg01122755,cg01141812,cg01202666,cg01211097,cg01259029,cg01271695,cg0…
E081 Fetal Brain Male	Fetal Brain	H3K27me3	E081	0.00593	0.0736	cg00025981,cg00065935,cg00067720,cg00068155,cg00481951,cg00503302,cg00516222,cg00533183,cg00718470,cg00743094,cg00950497,cg01004363,cg01202666,cg01259029,cg01281911,cg01428589,cg01754756,cg01902066,cg02189888,cg02232208,cg02328239,cg02331561,cg02361903,cg02383785,cg02503376,cg02519751,cg02676865,cg02721182,cg02744888,cg02781618,cg02821342,cg03020208,cg03036557,cg03545227,cg03968755,cg04084157,cg0…
E017 IMR90 fetal lung fibroblasts Cell Line	Lung	H3K27me3	E017	0.00727	0.0893	cg00025981,cg00044665,cg00065935,cg00068155,cg00197026,cg00220102,cg00344202,cg00481951,cg00503302,cg00590036,cg00620976,cg00718470,cg00743094,cg01102833,cg01141812,cg01272428,cg01281911,cg01428589,cg01726767,cg01902066,cg01908954,cg02071825,cg02119840,cg02189888,cg02228185,cg02232208,cg02272429,cg02331561,cg02383785,cg02500392,cg02503376,cg02519751,cg02525989,cg02744888,cg02781618,cg02943595,cg0…
E083 Fetal Heart	Fetal Heart	H3K27me3	E083	0.0101	0.122	cg00197026,cg00481951,cg00503302,cg00533183,cg00718470,cg00743094,cg00785193,cg01004363,cg01102833,cg01141812,cg01202666,cg01322214,cg01428589,cg01447660,cg01754756,cg01908954,cg02228185,cg02232208,cg02328239,cg02383785,cg02500392,cg02503376,cg02519751,cg02676865,cg02721182,cg02821342,cg03020208,cg03036557,cg03118021,cg03545227,cg04084157,cg04090392,cg04431629,cg04521867,cg04668516,cg04672210,cg0…
E051 Primary hematopoietic stem cells G-CSF-mobili	Blood	H3K27me3	E051	0.0155	0.187	cg00025981,cg00065935,cg00068155,cg00394316,cg00481951,cg00503302,cg00590036,cg00620976,cg00718470,cg00743094,cg00785193,cg00864666,cg01004363,cg01054354,cg01141812,cg01202666,cg01281911,cg01428589,cg01754756,cg01844642,cg01908954,cg02010481,cg02071825,cg02171859,cg02189888,cg02232208,cg02328239,cg02361903,cg02383785,cg02503376,cg02519751,cg02676865,cg02744888,cg03020208,cg03021802,cg03041738,cg0…
E029 Primary monocytes from peripheral blood	Blood	H3K4me3	E029	0.0194	0.231	cg00025981,cg00036976,cg00048759,cg00066663,cg00088042,cg00197026,cg00221745,cg00367047,cg00464814,cg00471645,cg00489219,cg00516222,cg00533183,cg00590036,cg00702638,cg00743094,cg00785193,cg01054354,cg01094748,cg01102833,cg01122755,cg01211097,cg01259029,cg01322214,cg01644850,cg01657995,cg01837410,cg01881062,cg01902066,cg02010481,cg02071825,cg02119840,cg02171859,cg02228185,cg02275294,cg02315870,cg0…
E090 Fetal Muscle Leg	Fetal Muscle Leg	H3K27me3	E090	0.0219	0.258	cg00017271,cg00025981,cg00036976,cg00044665,cg00048759,cg00065935,cg00066663,cg00068155,cg00220102,cg00221745,cg00344202,cg00394316,cg00471645,cg00481951,cg00503302,cg00516222,cg00533183,cg00590036,cg00620976,cg00664406,cg00684075,cg00718470,cg00743094,cg00785193,cg00830621,cg00864666,cg00950497,cg01004363,cg01102833,cg01122755,cg01141812,cg01202666,cg01211097,cg01259029,cg01271695,cg01281911,cg0…
E083 Fetal Heart	Fetal Heart	H3K36me3	E083	0.0225	0.262	cg00017271,cg00045787,cg00054890,cg00067720,cg00160359,cg00257455,cg00431673,cg00464814,cg00830621,cg01168339,cg01657995,cg02010481,cg02119840,cg02228185,cg02245832,cg02315870,cg02316506,cg02426178,cg02462661,cg02503376,cg02525989,cg02821342,cg02834765,cg03511671,cg03538814,cg03607573,cg03806812,cg04208434,cg04221461,cg04431629,cg04548815,cg04766834,cg04981166,cg05190718,cg05239163,cg05460965,cg0…
E080 Fetal Adrenal Gland	Fetal Adrenal Gland	H3K27me3	E080	0.0236	0.273	cg00017271,cg00025981,cg00036976,cg00044665,cg00048759,cg00065935,cg00068155,cg00220102,cg00270654,cg00344202,cg00394316,cg00471645,cg00481951,cg00503302,cg00516222,cg00590036,cg00620976,cg00684075,cg00718470,cg00743094,cg00785193,cg00950497,cg01004363,cg01054354,cg01094748,cg01141812,cg01202666,cg01211097,cg01259029,cg01271695,cg01272428,cg01281911,cg01428589,cg01556706,cg01637011,cg01726767,cg0…
E056 Foreskin Fibroblast Primary Cells skin02	Skin	H3K36me3	E056	0.036	0.41	cg00008621,cg00017271,cg00025981,cg00036976,cg00044665,cg00045787,cg00048759,cg00054890,cg00066663,cg00088042,cg00221745,cg00257455,cg00270654,cg00344202,cg00367047,cg00394316,cg00431673,cg00471645,cg00489219,cg00516222,cg00533183,cg00590036,cg00620976,cg00664406,cg00702638,cg00785193,cg00830621,cg01004363,cg01054354,cg01094748,cg01122755,cg01168339,cg01211097,cg01259029,cg01271695,cg01281911,cg0…
E085 Fetal Intestine Small	Feta Intestine Small	H3K9me3	E085	0.0511	0.576	cg00036976,cg00048759,cg00065935,cg00066663,cg00068155,cg00221745,cg00344202,cg00394316,cg00431673,cg00503302,cg00530564,cg00533183,cg00718470,cg00743094,cg00785193,cg00864666,cg01102833,cg01122755,cg01141812,cg01202666,cg01281911,cg01322214,cg01644850,cg01726767,cg01844642,cg01908954,cg02189888,cg02232208,cg02328239,cg02331561,cg02383785,cg02479575,cg02503376,cg02519751,cg02676865,cg02744888,cg0…
E109 Small Intestine	Small Intestine	H3K27me3	E109	0.0514	0.576	cg00025981,cg00036976,cg00044665,cg00065935,cg00068155,cg00344202,cg00394316,cg00481951,cg00503302,cg00590036,cg00684075,cg00718470,cg00743094,cg00785193,cg00864666,cg00950497,cg01004363,cg01102833,cg01141812,cg01202666,cg01259029,cg01271695,cg01281911,cg01300684,cg01428589,cg01447660,cg01556706,cg01726767,cg01837410,cg01844642,cg01908954,cg02010481,cg02071825,cg02189888,cg02232208,cg02316506,cg0…
E094 Gastric	Gastric	H3K27me3	E094	0.0567	0.629	cg00025981,cg00044665,cg00045787,cg00054890,cg00065935,cg00066663,cg00067720,cg00344202,cg00481951,cg00503302,cg00530564,cg00590036,cg00643222,cg00664406,cg00702638,cg00718470,cg00743094,cg00785193,cg00950497,cg01202666,cg01259029,cg01281911,cg01300684,cg01428589,cg01556706,cg01726767,cg01902066,cg01908954,cg02071825,cg02119840,cg02189888,cg02232208,cg02328239,cg02383785,cg02479575,cg02516101,cg0…
E059 Foreskin Melanocyte Primary Cells skin01	Skin	H3K36me3	E059	0.0648	0.711	cg00017271,cg00025981,cg00044665,cg00045787,cg00048759,cg00054890,cg00066663,cg00068155,cg00088042,cg00220102,cg00221745,cg00270654,cg00344202,cg00471645,cg00503302,cg00516222,cg00530564,cg00533183,cg00590036,cg00718470,cg00830621,cg00864666,cg01122755,cg01168339,cg01271695,cg01428589,cg01657995,cg01754756,cg01881062,cg01902066,cg01908954,cg02071825,cg02119840,cg02171859,cg02189888,cg02210498,cg0…
E004 H1 BMP4 Derived Mesendoderm Cultured Cells	ES Cell	H3K4me3	E004	0.0722	0.784	cg00025981,cg00065935,cg00068155,cg00088042,cg00221745,cg00367047,cg00394316,cg00489219,cg00516222,cg00590036,cg00702638,cg00743094,cg00785193,cg00830621,cg01054354,cg01094748,cg01102833,cg01122755,cg01141812,cg01168339,cg01202666,cg01259029,cg01322214,cg01441777,cg01556706,cg01637011,cg01644850,cg01657995,cg01837410,cg01844642,cg01902066,cg01908954,cg01968525,cg02071825,cg02171859,cg02232208,cg0…
E007 H1 Derived Neuronal Progenitor Cultured Cells	ES Cell	H3K4me3	E007	0.0753	0.811	cg00025981,cg00045787,cg00048759,cg00065935,cg00066663,cg00068155,cg00088042,cg00197026,cg00220102,cg00221745,cg00344202,cg00394316,cg00464814,cg00471645,cg00489219,cg00503302,cg00516222,cg00590036,cg00664406,cg00702638,cg00743094,cg00785193,cg00864666,cg01004363,cg01054354,cg01094748,cg01102833,cg01122755,cg01141812,cg01202666,cg01211097,cg01259029,cg01271695,cg01272428,cg01281911,cg01322214,cg0…
E050 Primary hematopoietic stem cells G-CSF-mobili	Blood	H3K27me3	E050	0.0777	0.828	cg00025981,cg00065935,cg00068155,cg00394316,cg00481951,cg00503302,cg00516222,cg00590036,cg00620976,cg00684075,cg00718470,cg00743094,cg00785193,cg00864666,cg01004363,cg01054354,cg01141812,cg01202666,cg01271695,cg01281911,cg01428589,cg01754756,cg01844642,cg01908954,cg01942023,cg02010481,cg02071825,cg02171859,cg02189888,cg02232208,cg02245832,cg02328239,cg02361903,cg02383785,cg02503376,cg02519751,cg0…
E055 Foreskin Fibroblast Primary Cells skin01	Skin	H3K36me3	E055	0.0802	0.84	cg00008621,cg00017271,cg00036976,cg00044665,cg00045787,cg00048759,cg00054890,cg00160359,cg00221745,cg00257455,cg00270654,cg00344202,cg00431673,cg00464814,cg00489219,cg00516222,cg00530564,cg00533183,cg00590036,cg00684075,cg00743094,cg00830621,cg00864666,cg01004363,cg01094748,cg01122755,cg01141812,cg01168339,cg01202666,cg01271695,cg01644850,cg01657995,cg01754756,cg01844642,cg01881062,cg02071825,cg0…
E082 Fetal Brain Female	Fetal Brain	H3K27me3	E082	0.0801	0.84	cg00025981,cg00065935,cg00067720,cg00068155,cg00344202,cg00481951,cg00503302,cg00516222,cg00533183,cg00620976,cg00718470,cg00743094,cg00950497,cg01004363,cg01054354,cg01094748,cg01122755,cg01202666,cg01259029,cg01281911,cg01322214,cg01428589,cg01726767,cg01754756,cg01837410,cg01881062,cg01902066,cg02010481,cg02071825,cg02119840,cg02189888,cg02228185,cg02232208,cg02328239,cg02361903,cg02383785,cg0…
E091 Placenta	Placenta	H3K27me3	E091	0.0855	0.887	cg00025981,cg00036976,cg00044665,cg00048759,cg00065935,cg00066663,cg00068155,cg00220102,cg00221745,cg00344202,cg00367047,cg00394316,cg00481951,cg00489219,cg00503302,cg00516222,cg00533183,cg00590036,cg00643222,cg00664406,cg00684075,cg00702638,cg00718470,cg00743094,cg00864666,cg01004363,cg01102833,cg01141812,cg01202666,cg01271695,cg01281911,cg01300684,cg01322214,cg01428589,cg01441777,cg01644850,cg0…
E003 H1 Cells	ES Cell	H3K9me3	E003	0.992	1	cg00025981,cg00048759,cg00197026,cg00270654,cg00344202,cg00830621,cg00950497,cg01094748,cg01102833,cg01202666,cg01428589,cg01447660,cg01486610,cg01726767,cg01754756,cg02189888,cg02245832,cg02331561,cg02383785,cg02503376,cg02744888,cg03021802,cg03806812,cg03968755,cg04368796,cg04431629,cg04521765,cg04548815,cg04870212,cg04880546,cg05113927,cg05164634,cg05222347,cg05305078,cg05460965,cg05540369,cg0…
E003 H1 Cells	ES Cell	H3K36me3	E003	0.87	1	cg00017271,cg00025981,cg00045787,cg00054890,cg00270654,cg00830621,cg00864666,cg00950497,cg01004363,cg01094748,cg01168339,cg01202666,cg01281911,cg01428589,cg01441777,cg01657995,cg01726767,cg01844642,cg01902066,cg02210498,cg02232208,cg02315870,cg02328239,cg02426178,cg02503376,cg02516101,cg03020208,cg03538814,cg03607573,cg03968755,cg04212239,cg04268670,cg04501188,cg04548815,cg04742719,cg04766834,cg0…
E004 H1 BMP4 Derived Mesendoderm Cultured Cells	ES Cell	H3K9me3	E004	0.999	1	cg00008621,cg00067720,cg00533183,cg01556706,cg04668516,cg04766834,cg07413480,cg07762458,cg08862742,cg10377921,cg14343652,cg15313320,cg15936446,cg19409163,cg20442599,cg20943084,cg26921969,cg27485921
E004 H1 BMP4 Derived Mesendoderm Cultured Cells	ES Cell	H3K36me3	E004	0.382	1	cg00008621,cg00257455,cg01054354,cg01168339,cg01441777,cg01447660,cg01657995,cg01968525,cg02228185,cg02315870,cg03607573,cg04212239,cg04255070,cg04321126,cg04431629,cg04766834,cg05190718,cg05305078,cg06350853,cg08081390,cg08606497,cg08680415,cg08776660,cg10506151,cg12094736,cg12785694,cg14742445,cg16239218,cg16596691,cg18039797,cg18428006,cg19051213,cg20063640,cg20481655,cg21857098,cg23209302,cg2…
E005 H1 BMP4 Derived Trophoblast Cultured Cells	ES Cell	H3K4me3	E005	0.51	1	cg00025981,cg00036976,cg00045787,cg00048759,cg00054890,cg00065935,cg00068155,cg00197026,cg00221745,cg00270654,cg00344202,cg00367047,cg00394316,cg00464814,cg00471645,cg00489219,cg00503302,cg00516222,cg00533183,cg00590036,cg00664406,cg00702638,cg00718470,cg00743094,cg00785193,cg00830621,cg00864666,cg01054354,cg01094748,cg01102833,cg01122755,cg01141812,cg01168339,cg01202666,cg01211097,cg01259029,cg0…
E005 H1 BMP4 Derived Trophoblast Cultured Cells	ES Cell	H3K9me3	E005	0.636	1	cg00017271,cg00025981,cg00048759,cg00054890,cg00066663,cg00220102,cg00270654,cg00344202,cg00394316,cg00464814,cg00533183,cg00590036,cg00620976,cg00702638,cg00718470,cg00743094,cg00785193,cg01004363,cg01094748,cg01141812,cg01202666,cg01211097,cg01272428,cg01281911,cg01300684,cg01322214,cg01428589,cg01644850,cg01754756,cg01837410,cg01844642,cg01902066,cg01908954,cg02071825,cg02189888,cg02232208,cg0…
E005 H1 BMP4 Derived Trophoblast Cultured Cells	ES Cell	H3K27me3	E005	0.115	1	cg00025981,cg00036976,cg00048759,cg00054890,cg00067720,cg00068155,cg00257455,cg00367047,cg00464814,cg00503302,cg00533183,cg00590036,cg00620976,cg00684075,cg00718470,cg00743094,cg01054354,cg01094748,cg01102833,cg01141812,cg01202666,cg01245155,cg01259029,cg01281911,cg01300684,cg01428589,cg01637011,cg01754756,cg01837410,cg01844642,cg01902066,cg01908954,cg01942023,cg02071825,cg02171859,cg02189888,cg0…
E005 H1 BMP4 Derived Trophoblast Cultured Cells	ES Cell	H3K36me3	E005	0.794	1	cg00017271,cg00025981,cg00036976,cg00045787,cg00048759,cg00054890,cg00066663,cg00160359,cg00270654,cg00464814,cg00620976,cg00702638,cg00830621,cg01054354,cg01141812,cg01168339,cg01211097,cg01271695,cg01281911,cg01300684,cg01428589,cg01657995,cg01754756,cg01837410,cg01844642,cg01881062,cg01902066,cg02308914,cg02315870,cg02316506,cg02426178,cg02516101,cg02676865,cg03021802,cg03041738,cg03545227,cg0…
E006 H1 Derived Mesenchymal Stem Cells	ES Cell	H3K4me3	E006	0.408	1	cg00017271,cg00025981,cg00044665,cg00048759,cg00054890,cg00065935,cg00066663,cg00067720,cg00220102,cg00221745,cg00270654,cg00344202,cg00394316,cg00471645,cg00481951,cg00489219,cg00516222,cg00590036,cg00620976,cg00664406,cg00684075,cg00702638,cg00718470,cg00743094,cg00785193,cg00830621,cg01004363,cg01054354,cg01094748,cg01102833,cg01122755,cg01141812,cg01202666,cg01211097,cg01259029,cg01281911,cg0…
E006 H1 Derived Mesenchymal Stem Cells	ES Cell	H3K9me3	E006	0.99	1	cg00025981,cg00068155,cg00220102,cg00481951,cg00503302,cg00620976,cg01168339,cg01844642,cg02189888,cg02210498,cg02331561,cg02383785,cg02426178,cg02500392,cg02503376,cg02781618,cg03607117,cg04431629,cg04501188,cg04521867,cg04548815,cg04684267,cg04880546,cg05113927,cg05164634,cg05540369,cg05991454,cg06022942,cg06073351,cg06128028,cg06488443,cg06564388,cg06639320,cg06737494,cg06782035,cg07037509,cg0…
E006 H1 Derived Mesenchymal Stem Cells	ES Cell	H3K27me3	E006	0.196	1	cg00025981,cg00065935,cg00068155,cg00220102,cg00481951,cg00503302,cg00590036,cg00718470,cg01141812,cg01428589,cg01902066,cg01908954,cg02071825,cg02232208,cg02328239,cg02383785,cg02503376,cg02525989,cg02781618,cg03020208,cg03041738,cg03118021,cg03511671,cg03545227,cg04084157,cg04268670,cg04431629,cg04501188,cg04521867,cg04539476,cg04649897,cg04668516,cg04672210,cg04684267,cg05030450,cg05113927,cg0…
E006 H1 Derived Mesenchymal Stem Cells	ES Cell	H3K36me3	E006	0.235	1	cg00017271,cg00025981,cg00036976,cg00044665,cg00045787,cg00054890,cg00065935,cg00066663,cg00270654,cg00344202,cg00394316,cg00503302,cg00516222,cg00530564,cg00590036,cg00718470,cg00743094,cg00830621,cg00864666,cg01004363,cg01094748,cg01122755,cg01141812,cg01202666,cg01271695,cg01281911,cg01322214,cg01428589,cg01637011,cg01657995,cg01754756,cg01837410,cg01844642,cg01902066,cg01908954,cg02171859,cg0…
E007 H1 Derived Neuronal Progenitor Cultured Cells	ES Cell	H3K9me3	E007	0.999	1	cg00017271,cg00025981,cg00036976,cg00045787,cg00048759,cg00067720,cg00220102,cg00344202,cg00431673,cg00489219,cg00718470,cg00743094,cg00785193,cg00864666,cg01004363,cg01094748,cg01122755,cg01245155,cg01259029,cg01300684,cg01428589,cg01486610,cg01644850,cg01837410,cg01844642,cg02010481,cg02189888,cg02272429,cg02275294,cg02328239,cg02331561,cg02503376,cg02525989,cg02676865,cg02721182,cg02744888,cg0…
E007 H1 Derived Neuronal Progenitor Cultured Cells	ES Cell	H3K27me3	E007	0.184	1	cg00008621,cg00017271,cg00025981,cg00036976,cg00045787,cg00048759,cg00257455,cg00503302,cg00516222,cg00533183,cg00620976,cg00718470,cg00743094,cg00785193,cg00830621,cg00950497,cg01094748,cg01202666,cg01245155,cg01259029,cg01271695,cg01281911,cg01428589,cg01447660,cg01726767,cg01837410,cg01844642,cg01881062,cg01902066,cg01942023,cg02010481,cg02210498,cg02232208,cg02275294,cg02328239,cg02375320,cg0…
E007 H1 Derived Neuronal Progenitor Cultured Cells	ES Cell	H3K36me3	E007	0.799	1	cg00017271,cg00044665,cg00045787,cg00048759,cg00054890,cg00067720,cg00068155,cg00160359,cg00257455,cg00270654,cg00344202,cg00460776,cg00489219,cg00503302,cg00718470,cg00785193,cg00830621,cg00864666,cg01004363,cg01102833,cg01168339,cg01211097,cg01271695,cg01441777,cg01657995,cg01726767,cg01844642,cg02010481,cg02210498,cg02275294,cg02308914,cg02315870,cg02316506,cg02426178,cg02500392,cg02721182,cg0…
E008 H9 Cells	ES Cell	H3K9me3	E008	0.654	1	cg00025981,cg00036976,cg00045787,cg00054890,cg00066663,cg00068155,cg00088042,cg00160359,cg00220102,cg00270654,cg00344202,cg00516222,cg00530564,cg00533183,cg00590036,cg00620976,cg00684075,cg00718470,cg00785193,cg00864666,cg00950497,cg01004363,cg01054354,cg01094748,cg01202666,cg01259029,cg01272428,cg01281911,cg01556706,cg01726767,cg01837410,cg01881062,cg01902066,cg01908954,cg02119840,cg02171859,cg0…
E008 H9 Cells	ES Cell	H3K36me3	E008	0.797	1	cg00017271,cg00045787,cg00048759,cg00054890,cg00068155,cg00088042,cg00160359,cg00220102,cg00270654,cg00344202,cg00464814,cg00471645,cg00481951,cg00489219,cg00530564,cg00533183,cg00590036,cg00643222,cg00830621,cg00950497,cg01004363,cg01054354,cg01122755,cg01141812,cg01168339,cg01211097,cg01259029,cg01271695,cg01428589,cg01447660,cg01486610,cg01556706,cg01657995,cg01754756,cg01837410,cg01844642,cg0…
E017 IMR90 fetal lung fibroblasts Cell Line	Lung	H3K9me3	E017	0.888	1	cg00220102,cg00344202,cg00481951,cg00503302,cg00590036,cg00643222,cg00718470,cg00743094,cg01141812,cg01428589,cg01837410,cg01902066,cg02071825,cg02119840,cg02189888,cg02232208,cg02383785,cg02479575,cg02503376,cg02519751,cg02781618,cg02943595,cg03020208,cg03607117,cg03968755,cg04090392,cg04255070,cg04268670,cg04431629,cg04501188,cg04548815,cg04649897,cg04684267,cg04981166,cg05113927,cg05222347,cg0…
E017 IMR90 fetal lung fibroblasts Cell Line	Lung	H3K36me3	E017	0.377	1	cg00017271,cg00036976,cg00045787,cg00054890,cg00160359,cg00270654,cg00344202,cg00431673,cg00464814,cg00503302,cg00530564,cg00533183,cg00743094,cg00830621,cg00864666,cg01168339,cg01271695,cg01428589,cg01486610,cg01657995,cg01754756,cg01844642,cg01881062,cg02119840,cg02210498,cg02232208,cg02308914,cg02315870,cg02426178,cg02516101,cg03511671,cg03607573,cg04208434,cg04212239,cg04566826,cg04684267,cg0…
E021 iPS DF 6.9 Cells	IPS cell	H3K9me3	E021	0.998	1	cg00017271,cg00344202,cg00620976,cg01122755,cg01168339,cg01322214,cg01657995,cg02462661,cg02744888,cg02834765,cg04221461,cg04845871,cg06875162,cg07029777,cg07413480,cg08606497,cg08623942,cg10377921,cg10661163,cg11035122,cg14742445,cg15936446,cg16239218,cg17015340,cg18452131,cg18474885,cg19185146,cg22164009,cg23209302,cg23235223,cg26182780
E021 iPS DF 6.9 Cells	IPS cell	H3K36me3	E021	0.957	1	cg00017271,cg00044665,cg00054890,cg00270654,cg00344202,cg00503302,cg00533183,cg00684075,cg00702638,cg00830621,cg01102833,cg01168339,cg01202666,cg01211097,cg01271695,cg01322214,cg01428589,cg01441777,cg01447660,cg01657995,cg01754756,cg01844642,cg01881062,cg02010481,cg02119840,cg02171859,cg02308914,cg02315870,cg02426178,cg02676865,cg02834765,cg03021802,cg03025135,cg03036557,cg03180134,cg03545227,cg0…
E022 iPS DF 19.11 Cells	IPS cell	H3K9me3	E022	0.995	1	cg00017271,cg00025981,cg00044665,cg00048759,cg00066663,cg00221745,cg00270654,cg00344202,cg00394316,cg00471645,cg00481951,cg00503302,cg00516222,cg00530564,cg00590036,cg00620976,cg00718470,cg00743094,cg00785193,cg00830621,cg00950497,cg01004363,cg01054354,cg01094748,cg01122755,cg01141812,cg01202666,cg01259029,cg01271695,cg01281911,cg01322214,cg01428589,cg01441777,cg01754756,cg01844642,cg01902066,cg0…
E022 iPS DF 19.11 Cells	IPS cell	H3K36me3	E022	0.512	1	cg00017271,cg00025981,cg00036976,cg00044665,cg00045787,cg00054890,cg00065935,cg00066663,cg00068155,cg00088042,cg00160359,cg00197026,cg00220102,cg00221745,cg00270654,cg00344202,cg00367047,cg00394316,cg00464814,cg00471645,cg00489219,cg00516222,cg00530564,cg00533183,cg00590036,cg00620976,cg00664406,cg00684075,cg00702638,cg00718470,cg00743094,cg00785193,cg00830621,cg00864666,cg00950497,cg01004363,cg0…
E028 Breast variant Human Mammary Epithelial Cells	Breast	H3K9me3	E028	1	1	cg00481951,cg01245155,cg02119840,cg02189888,cg02232208,cg02272429,cg02516101,cg02519751,cg04684267,cg05540369,cg05708550,cg06128028,cg07388347,cg07572214,cg08097417,cg08541518,cg10271260,cg10469100,cg11549953,cg15936446,cg18248911,cg18657988,cg19302722,cg20119148,cg20234855,cg21867345,cg23235223,cg23582919,cg23813012,cg24467326,cg24984506,ch.12.1637510F
E028 Breast variant Human Mammary Epithelial Cells	Breast	H3K27me3	E028	0.311	1	cg00017271,cg00025981,cg00036976,cg00044665,cg00048759,cg00065935,cg00068155,cg00088042,cg00220102,cg00221745,cg00257455,cg00270654,cg00344202,cg00367047,cg00394316,cg00471645,cg00481951,cg00489219,cg00503302,cg00516222,cg00590036,cg00620976,cg00643222,cg00718470,cg00743094,cg01054354,cg01094748,cg01102833,cg01141812,cg01202666,cg01211097,cg01259029,cg01281911,cg01428589,cg01637011,cg01726767,cg0…
E028 Breast variant Human Mammary Epithelial Cells	Breast	H3K36me3	E028	0.489	1	cg00008621,cg00017271,cg00045787,cg00054890,cg00067720,cg00431673,cg00464814,cg00830621,cg01168339,cg01657995,cg02210498,cg02315870,cg02426178,cg03511671,cg03538814,cg03607573,cg04212239,cg04766834,cg04902811,cg04981166,cg05030450,cg05239163,cg05958294,cg06024557,cg06404572,cg07029777,cg07762458,cg07995893,cg08014182,cg08080174,cg08081390,cg08623942,cg08682036,cg08776660,cg08781738,cg08862742,cg1…
E029 Primary monocytes from peripheral blood	Blood	H3K36me3	E029	0.456	1	cg00008621,cg00017271,cg00044665,cg00054890,cg00067720,cg00270654,cg00533183,cg00664406,cg00830621,cg01168339,cg01657995,cg02210498,cg02308914,cg02315870,cg02426178,cg03538814,cg03607573,cg04566826,cg04742719,cg04766834,cg04902811,cg04981166,cg04995846,cg05113927,cg05239163,cg05758467,cg05824218,cg05958294,cg06005318,cg06024557,cg06087623,cg07760161,cg07925311,cg07995893,cg08014182,cg08080174,cg0…
E032 Primary B cells from peripheral blood	Blood	H3K9me3	E032	0.0976	1	cg00048759,cg00068155,cg00221745,cg00503302,cg00743094,cg01942023,cg02189888,cg02232208,cg02331561,cg02383785,cg02479575,cg02519751,cg03041738,cg03507326,cg03545227,cg04084157,cg04271792,cg04431629,cg04684267,cg04880546,cg05708550,cg05991454,cg06022942,cg06128028,cg06564388,cg06639320,cg07388347,cg07850154,cg08229360,cg08715791,cg08900043,cg09190280,cg10046620,cg10628205,cg11071401,cg12874792,cg1…
E032 Primary B cells from peripheral blood	Blood	H3K36me3	E032	0.186	1	cg00008621,cg00045787,cg00054890,cg00067720,cg00257455,cg00270654,cg00533183,cg00664406,cg00830621,cg01168339,cg01486610,cg01657995,cg01968525,cg02210498,cg02315870,cg02426178,cg02462661,cg03036557,cg03538814,cg03607573,cg04212239,cg04668516,cg04742719,cg04766834,cg04845871,cg04981166,cg04995846,cg05113927,cg05239163,cg05555455,cg05758467,cg05824218,cg05958294,cg06005318,cg06024557,cg06034933,cg0…
E033 Primary T cells from cord blood	Blood	H3K9me3	E033	0.938	1	cg00068155,cg01726767,cg02189888,cg02519751,cg12778476,cg12840245,cg23500537,cg26833936
E033 Primary T cells from cord blood	Blood	H3K36me3	E033	0.528	1	cg00045787,cg00054890,cg00065935,cg00067720,cg00464814,cg00533183,cg00830621,cg01168339,cg01657995,cg01968525,cg02210498,cg02315870,cg02426178,cg03118021,cg03538814,cg03607573,cg04208434,cg04221461,cg04742719,cg04766834,cg04981166,cg04995846,cg05113927,cg05136956,cg05239163,cg05758467,cg05958294,cg06005318,cg06024557,cg06489037,cg07687610,cg07760161,cg07762458,cg07995893,cg08014182,cg08081390,cg0…
E034 Primary T cells from peripheral blood	Blood	H3K36me3	E034	0.164	1	cg00045787,cg00054890,cg00066663,cg00067720,cg00257455,cg00270654,cg00464814,cg00530564,cg00533183,cg00664406,cg00830621,cg01168339,cg01245155,cg01556706,cg01657995,cg01968525,cg02210498,cg02308914,cg02315870,cg02361903,cg02426178,cg02462661,cg02503376,cg02516101,cg03118021,cg03507326,cg03538814,cg03607573,cg04208434,cg04221461,cg04539476,cg04742719,cg04766834,cg04845871,cg04981166,cg04995846,cg0…
E046 Primary Natural Killer cells from peripheral	Blood	H3K36me3	E046	0.281	1	cg00017271,cg00045787,cg00054890,cg00066663,cg00067720,cg00257455,cg00270654,cg00530564,cg00533183,cg00830621,cg01168339,cg01322214,cg01657995,cg01968525,cg02010481,cg02210498,cg02245832,cg02308914,cg02315870,cg02426178,cg03538814,cg03607573,cg04766834,cg04845871,cg04981166,cg05113927,cg05239163,cg05758467,cg05824218,cg05903330,cg05958294,cg06005318,cg06024557,cg07760161,cg07925311,cg07995893,cg0…
E050 Primary hematopoietic stem cells G-CSF-mobili	Blood	H3K9me3	E050	0.988	1	cg00025981,cg00065935,cg00344202,cg00481951,cg00785193,cg01271695,cg02189888,cg02232208,cg02245832,cg02328239,cg02383785,cg02519751,cg02525989,cg02676865,cg03041738,cg04271792,cg04431629,cg04649897,cg05030450,cg05113927,cg05991454,cg06737494,cg06993413,cg07502389,cg07640648,cg07850154,cg08080174,cg08160331,cg08623942,cg08715791,cg09378441,cg10500283,cg11035122,cg11071401,cg11084334,cg11705975,cg1…
E050 Primary hematopoietic stem cells G-CSF-mobili	Blood	H3K36me3	E050	0.664	1	cg00017271,cg00054890,cg00257455,cg00270654,cg00344202,cg00533183,cg00830621,cg01168339,cg01657995,cg01881062,cg02210498,cg02308914,cg02315870,cg02426178,cg03538814,cg03607573,cg04212239,cg04566826,cg04766834,cg04902811,cg04981166,cg05113927,cg05136956,cg05239163,cg05691543,cg05758467,cg05958294,cg06005318,cg06024557,cg07409643,cg07760161,cg07762458,cg07995893,cg08014182,cg08061755,cg08080174,cg0…
E051 Primary hematopoietic stem cells G-CSF-mobili	Blood	H3K9me3	E051	0.955	1	cg00068155,cg00344202,cg00481951,cg01141812,cg01428589,cg01844642,cg02189888,cg02232208,cg02328239,cg02519751,cg03968755,cg04268670,cg04271792,cg05991454,cg06073351,cg06128028,cg06564388,cg06737494,cg07502389,cg07544187,cg07547549,cg07640648,cg08160331,cg09190280,cg11035122,cg11084334,cg11705975,cg12778476,cg13830081,cg13948585,cg14313576,cg14521614,cg14674720,cg14692377,cg15205547,cg15264020,cg1…
E051 Primary hematopoietic stem cells G-CSF-mobili	Blood	H3K36me3	E051	0.815	1	cg00017271,cg00054890,cg00067720,cg00257455,cg00270654,cg00533183,cg00830621,cg01168339,cg01272428,cg01657995,cg02210498,cg02308914,cg02315870,cg02328239,cg02426178,cg03118021,cg03507326,cg03538814,cg03607573,cg04212239,cg04566826,cg04766834,cg04902811,cg04981166,cg05113927,cg05136956,cg05239163,cg05758467,cg05958294,cg06005318,cg06024557,cg07029777,cg07409643,cg07760161,cg07995893,cg08014182,cg0…
E055 Foreskin Fibroblast Primary Cells skin01	Skin	H3K9me3	E055	1	1	cg00025981,cg00065935,cg00344202,cg00471645,cg00481951,cg00620976,cg00718470,cg00743094,cg01141812,cg01644850,cg01726767,cg01837410,cg01844642,cg02071825,cg02189888,cg02232208,cg02328239,cg02383785,cg02479575,cg02516101,cg03020208,cg03041738,cg03968755,cg04008429,cg04255070,cg04548815,cg04684267,cg05030450,cg05113927,cg05222347,cg05256420,cg05540369,cg05708550,cg05958294,cg06022942,cg06073351,cg0…
E055 Foreskin Fibroblast Primary Cells skin01	Skin	H3K27me3	E055	0.563	1	cg00025981,cg00036976,cg00044665,cg00048759,cg00065935,cg00068155,cg00220102,cg00221745,cg00344202,cg00367047,cg00471645,cg00481951,cg00503302,cg00516222,cg00590036,cg00620976,cg00664406,cg00702638,cg00718470,cg00743094,cg00864666,cg01004363,cg01094748,cg01122755,cg01141812,cg01202666,cg01259029,cg01272428,cg01281911,cg01322214,cg01428589,cg01447660,cg01637011,cg01726767,cg01754756,cg01837410,cg0…
E056 Foreskin Fibroblast Primary Cells skin02	Skin	H3K9me3	E056	0.999	1	cg00220102,cg00344202,cg00503302,cg00516222,cg00718470,cg00743094,cg01102833,cg01141812,cg01202666,cg01259029,cg01428589,cg01644850,cg01754756,cg01837410,cg01902066,cg01908954,cg02071825,cg02119840,cg02189888,cg02228185,cg02232208,cg02272429,cg02331561,cg02383785,cg02479575,cg02503376,cg02781618,cg03041738,cg03688818,cg03968755,cg04008429,cg04084157,cg04548815,cg04668516,cg04684267,cg05030450,cg0…
E056 Foreskin Fibroblast Primary Cells skin02	Skin	H3K27me3	E056	0.144	1	cg00017271,cg00025981,cg00036976,cg00044665,cg00048759,cg00065935,cg00066663,cg00068155,cg00220102,cg00221745,cg00270654,cg00344202,cg00367047,cg00471645,cg00481951,cg00489219,cg00503302,cg00516222,cg00590036,cg00620976,cg00664406,cg00702638,cg00718470,cg00743094,cg00864666,cg00950497,cg01004363,cg01054354,cg01094748,cg01102833,cg01122755,cg01141812,cg01211097,cg01259029,cg01271695,cg01272428,cg0…
E057 Foreskin Keratinocyte Primary Cells skin02	Skin	H3K9me3	E057	0.997	1	cg00008621,cg00017271,cg00036976,cg00048759,cg00065935,cg00067720,cg00160359,cg00344202,cg00394316,cg00464814,cg00481951,cg00489219,cg00516222,cg00620976,cg00643222,cg00743094,cg01094748,cg01141812,cg01556706,cg01908954,cg01942023,cg02232208,cg02328239,cg02331561,cg02375320,cg02479575,cg02519751,cg02525989,cg02748419,cg03025135,cg03041738,cg03688818,cg03806812,cg03832162,cg04008429,cg04208434,cg0…
E057 Foreskin Keratinocyte Primary Cells skin02	Skin	H3K27me3	E057	0.94	1	cg00025981,cg00036976,cg00044665,cg00048759,cg00065935,cg00068155,cg00197026,cg00220102,cg00221745,cg00270654,cg00344202,cg00481951,cg00489219,cg00503302,cg00516222,cg00590036,cg00664406,cg00702638,cg00718470,cg00743094,cg01094748,cg01102833,cg01141812,cg01202666,cg01259029,cg01281911,cg01428589,cg01644850,cg01657995,cg01754756,cg01837410,cg01844642,cg01902066,cg01908954,cg02071825,cg02232208,cg0…
E057 Foreskin Keratinocyte Primary Cells skin02	Skin	H3K36me3	E057	0.179	1	cg00008621,cg00017271,cg00045787,cg00054890,cg00066663,cg00160359,cg00221745,cg00270654,cg00464814,cg00489219,cg00530564,cg00533183,cg00830621,cg01094748,cg01168339,cg01271695,cg01657995,cg01754756,cg01881062,cg02171859,cg02210498,cg02232208,cg02308914,cg02315870,cg02316506,cg02375320,cg02426178,cg02516101,cg02744888,cg02748419,cg03118021,cg03538814,cg03607573,cg04090392,cg04212239,cg04368796,cg0…
E059 Foreskin Melanocyte Primary Cells skin01	Skin	H3K9me3	E059	0.402	1	cg00036976,cg00044665,cg00065935,cg00068155,cg00220102,cg00270654,cg00344202,cg00471645,cg00481951,cg00503302,cg00590036,cg00620976,cg00702638,cg00718470,cg00743094,cg00785193,cg00830621,cg01054354,cg01141812,cg01271695,cg01300684,cg01428589,cg01486610,cg01644850,cg01726767,cg01754756,cg01837410,cg01902066,cg02071825,cg02189888,cg02232208,cg02275294,cg02308914,cg02316506,cg02328239,cg02331561,cg0…
E059 Foreskin Melanocyte Primary Cells skin01	Skin	H3K27me3	E059	0.757	1	cg00025981,cg00044665,cg00065935,cg00066663,cg00068155,cg00220102,cg00270654,cg00344202,cg00471645,cg00481951,cg00503302,cg00516222,cg00590036,cg00664406,cg00718470,cg00743094,cg00785193,cg00864666,cg01054354,cg01094748,cg01141812,cg01202666,cg01259029,cg01271695,cg01281911,cg01300684,cg01322214,cg01428589,cg01556706,cg01754756,cg01837410,cg01844642,cg01902066,cg01908954,cg02071825,cg02119840,cg0…
E080 Fetal Adrenal Gland	Fetal Adrenal Gland	H3K9me3	E080	0.101	1	cg00025981,cg00048759,cg00065935,cg00068155,cg00270654,cg00344202,cg00394316,cg00481951,cg00503302,cg00590036,cg00718470,cg00743094,cg01122755,cg01141812,cg01202666,cg01259029,cg01428589,cg01637011,cg01837410,cg01844642,cg02189888,cg02232208,cg02308914,cg02328239,cg02331561,cg02383785,cg02426178,cg02479575,cg02503376,cg02519751,cg02748419,cg02781618,cg03025135,cg03041738,cg03507326,cg03545227,cg0…
E080 Fetal Adrenal Gland	Fetal Adrenal Gland	H3K36me3	E080	0.485	1	cg00017271,cg00036976,cg00045787,cg00054890,cg00066663,cg00067720,cg00160359,cg00257455,cg00270654,cg00431673,cg00464814,cg00530564,cg00533183,cg00620976,cg00830621,cg00864666,cg01168339,cg01271695,cg01272428,cg01657995,cg01881062,cg02210498,cg02308914,cg02315870,cg02316506,cg02426178,cg02462661,cg03607573,cg03688818,cg04208434,cg04566826,cg04668516,cg04684267,cg04742719,cg04766834,cg04845871,cg0…
E081 Fetal Brain Male	Fetal Brain	H3K9me3	E081	0.999	1	cg00048759,cg00066663,cg00464814,cg00489219,cg00702638,cg00950497,cg01054354,cg01094748,cg01486610,cg01644850,cg01837410,cg02171859,cg02189888,cg02210498,cg02228185,cg02275294,cg02375320,cg02503376,cg02676865,cg02721182,cg02834765,cg03490115,cg03507326,cg03545227,cg03832162,cg04212239,cg04271792,cg04548815,cg04566826,cg04684267,cg04834794,cg04880546,cg04995846,cg05222347,cg05540369,cg05555455,cg0…
E081 Fetal Brain Male	Fetal Brain	H3K36me3	E081	0.21	1	cg00045787,cg00054890,cg00257455,cg00464814,cg00830621,cg01272428,cg01447660,cg01657995,cg02210498,cg02245832,cg02315870,cg02426178,cg02525989,cg03282312,cg03538814,cg03607573,cg04668516,cg04766834,cg04981166,cg05239163,cg05758467,cg05958294,cg06005318,cg06024557,cg07029777,cg07995893,cg08014182,cg08080174,cg08081390,cg08255481,cg08623942,cg08682036,cg08776660,cg08781738,cg08862742,cg11123644,cg1…
E082 Fetal Brain Female	Fetal Brain	H3K9me3	E082	1	1	cg01122755,cg01968525,cg02189888,cg02328239,cg06458239,cg07388347,cg08080174,cg12352399,cg13390284,cg13948585,cg18452131,cg18565342,cg19586576,cg20312012,cg21477033,cg22949575
E082 Fetal Brain Female	Fetal Brain	H3K36me3	E082	0.956	1	cg00017271,cg00045787,cg00054890,cg00066663,cg00257455,cg00270654,cg00503302,cg00530564,cg00830621,cg01168339,cg01272428,cg01486610,cg01657995,cg01881062,cg01968525,cg02308914,cg02315870,cg02426178,cg02462661,cg03511671,cg03607573,cg04766834,cg04902811,cg04981166,cg05239163,cg05758467,cg05958294,cg06005318,cg06024557,cg06488443,cg07029777,cg07037509,cg07409643,cg08014182,cg08080174,cg08081390,cg0…
E083 Fetal Heart	Fetal Heart	H3K9me3	E083	0.177	1	cg00048759,cg00068155,cg00197026,cg00257455,cg00460776,cg00471645,cg00503302,cg00785193,cg00830621,cg01054354,cg01102833,cg01122755,cg01168339,cg01272428,cg01322214,cg01428589,cg01486610,cg01644850,cg01657995,cg01844642,cg01881062,cg01968525,cg02119840,cg02210498,cg02228185,cg02232208,cg02245832,cg02315870,cg02328239,cg02361903,cg02375320,cg02525989,cg02721182,cg02821342,cg02834765,cg03036557,cg0…
E084 Fetal Intestine Large	Fetal Intestine Large	H3K9me3	E084	0.864	1	cg00025981,cg00036976,cg00044665,cg00048759,cg00065935,cg00068155,cg00221745,cg00270654,cg00344202,cg00367047,cg00394316,cg00489219,cg00503302,cg00516222,cg00590036,cg00620976,cg00718470,cg00743094,cg01094748,cg01122755,cg01141812,cg01202666,cg01259029,cg01281911,cg01428589,cg01644850,cg01726767,cg01754756,cg01844642,cg01902066,cg01908954,cg02071825,cg02189888,cg02232208,cg02245832,cg02308914,cg0…
E084 Fetal Intestine Large	Fetal Intestine Large	H3K36me3	E084	0.335	1	cg00017271,cg00036976,cg00045787,cg00054890,cg00067720,cg00160359,cg00257455,cg00270654,cg00464814,cg00530564,cg00533183,cg00830621,cg00864666,cg01168339,cg01657995,cg01881062,cg02210498,cg02232208,cg02308914,cg02315870,cg02328239,cg02383785,cg02426178,cg02462661,cg02503376,cg02821342,cg03118021,cg03538814,cg03607573,cg04566826,cg04742719,cg04766834,cg04902811,cg04981166,cg05136956,cg05239163,cg0…
E085 Fetal Intestine Small	Feta Intestine Small	H3K36me3	E085	0.124	1	cg00017271,cg00036976,cg00045787,cg00048759,cg00054890,cg00066663,cg00067720,cg00160359,cg00220102,cg00221745,cg00270654,cg00344202,cg00464814,cg00489219,cg00503302,cg00530564,cg00533183,cg00620976,cg00702638,cg00718470,cg00830621,cg00864666,cg01054354,cg01094748,cg01168339,cg01211097,cg01271695,cg01272428,cg01322214,cg01556706,cg01644850,cg01657995,cg01844642,cg01881062,cg01902066,cg02308914,cg0…
E086 Fetal Kidney	Fetal Kidney	H3K9me3	E086	0.658	1	cg00481951,cg01122755,cg01245155,cg01657995,cg02228185,cg02721182,cg03490115,cg03538814,cg03806812,cg04539476,cg04566826,cg06350853,cg07029777,cg07388347,cg07995893,cg08680415,cg08682036,cg08715791,cg08781738,cg08862742,cg09110241,cg09524078,cg10451621,cg10997540,cg11625933,cg12029281,cg12094736,cg12352399,cg12785694,cg13948585,cg14521614,cg15313320,cg15355387,cg16343616,cg17110586,cg17192247,cg1…
E086 Fetal Kidney	Fetal Kidney	H3K36me3	E086	0.477	1	cg00045787,cg00054890,cg00067720,cg00270654,cg00464814,cg00533183,cg00830621,cg01168339,cg01441777,cg01657995,cg02210498,cg02315870,cg02426178,cg03607573,cg04221461,cg04566826,cg04766834,cg04902811,cg04981166,cg05239163,cg05958294,cg06005318,cg06024557,cg07029777,cg07760161,cg07995893,cg08014182,cg08080174,cg08081390,cg08623942,cg08682036,cg08776660,cg09524078,cg10039523,cg10271260,cg10661163,cg1…
E088 Fetal Lung	Fetal Lung	H3K9me3	E088	0.973	1	cg00045787,cg00067720,cg00431673,cg00830621,cg02479575,cg02500392,cg02525989,cg02721182,cg02821342,cg02943595,cg04672210,cg05190718,cg06121469,cg08229360,cg08994384,cg09110241,cg10039523,cg10324158,cg10713515,cg11035122,cg11123644,cg12352399,cg12778476,cg14901671,cg18248911,cg18565342,cg19051213,cg20413454,cg21495653,cg21877855,cg21881330,cg25865108,cg26833936
E088 Fetal Lung	Fetal Lung	H3K36me3	E088	0.987	1	cg00017271,cg00036976,cg00045787,cg00054890,cg00067720,cg00160359,cg00257455,cg00270654,cg00431673,cg00464814,cg00530564,cg00702638,cg00830621,cg01004363,cg01094748,cg01168339,cg01245155,cg01271695,cg01272428,cg01322214,cg01657995,cg01881062,cg01968525,cg02010481,cg02210498,cg02228185,cg02308914,cg02315870,cg02316506,cg02426178,cg02516101,cg02676865,cg03538814,cg03607573,cg04212239,cg04271792,cg0…
E089 Fetal Muscle Trunk	Fetal Muscle Trunk	H3K9me3	E089	0.99	1	cg00048759,cg00344202,cg01300684,cg02189888,cg02479575,cg07066898,cg07388347,cg08715791,cg12352399,cg12778476,cg13029847,cg16370875,cg16867657,cg18565342,cg18657988,cg20119148,cg21495653,cg21857098,cg25622481,cg25857695,cg27112370
E089 Fetal Muscle Trunk	Fetal Muscle Trunk	H3K36me3	E089	0.295	1	cg00017271,cg00045787,cg00054890,cg00257455,cg00270654,cg00431673,cg00530564,cg00830621,cg01168339,cg01657995,cg01881062,cg01968525,cg02210498,cg02308914,cg02315870,cg02426178,cg03511671,cg03538814,cg03607573,cg04208434,cg04212239,cg04566826,cg04742719,cg04766834,cg04902811,cg04981166,cg05136956,cg05239163,cg05758467,cg05958294,cg06005318,cg06024557,cg06087623,cg07029777,cg07150145,cg07409643,cg0…
E090 Fetal Muscle Leg	Fetal Muscle Leg	H3K9me3	E090	0.183	1	cg00066663,cg00344202,cg00481951,cg01908954,cg01942023,cg02189888,cg02328239,cg02383785,cg02479575,cg03507326,cg03688818,cg04008429,cg04084157,cg04271792,cg04548815,cg04649897,cg05540369,cg05555455,cg05708550,cg06564388,cg06603828,cg07056299,cg07388347,cg07570470,cg08160331,cg08715791,cg09226692,cg09378441,cg10480239,cg10806820,cg11147278,cg11705975,cg12352399,cg12559031,cg15571405,cg16867657,cg1…
E090 Fetal Muscle Leg	Fetal Muscle Leg	H3K36me3	E090	0.362	1	cg00017271,cg00036976,cg00045787,cg00054890,cg00067720,cg00160359,cg00270654,cg00464814,cg00530564,cg00533183,cg00830621,cg00864666,cg01004363,cg01122755,cg01168339,cg01300684,cg01486610,cg01657995,cg01881062,cg02210498,cg02308914,cg02315870,cg02426178,cg02516101,cg03507326,cg03511671,cg03607573,cg03806812,cg04208434,cg04566826,cg04668516,cg04742719,cg04766834,cg04845871,cg04902811,cg04981166,cg0…
E091 Placenta	Placenta	H3K9me3	E091	0.434	1	cg00036976,cg00048759,cg00065935,cg00270654,cg00344202,cg00394316,cg00481951,cg00503302,cg00533183,cg00620976,cg00718470,cg00743094,cg00864666,cg01202666,cg01322214,cg01441777,cg01644850,cg01754756,cg01837410,cg01844642,cg01908954,cg02189888,cg02232208,cg02328239,cg02331561,cg02383785,cg02479575,cg02503376,cg02519751,cg02834765,cg03025135,cg03041738,cg03507326,cg03511671,cg03688818,cg03968755,cg0…
E091 Placenta	Placenta	H3K36me3	E091	0.784	1	cg00017271,cg00045787,cg00054890,cg00160359,cg00257455,cg00270654,cg00830621,cg00950497,cg01168339,cg01657995,cg01881062,cg02171859,cg02210498,cg02308914,cg02315870,cg02426178,cg02462661,cg03538814,cg03607573,cg04566826,cg04766834,cg04902811,cg04981166,cg05113927,cg05136956,cg05239163,cg05958294,cg06005318,cg06024557,cg06075438,cg06087623,cg07409643,cg07995893,cg08014182,cg08080174,cg08081390,cg0…
E092 Fetal Stomach	Fetal Stomach	H3K9me3	E092	0.91	1	cg00017271,cg00036976,cg00044665,cg00048759,cg00054890,cg00065935,cg00066663,cg00067720,cg00068155,cg00220102,cg00221745,cg00344202,cg00394316,cg00471645,cg00489219,cg00503302,cg00516222,cg00590036,cg00620976,cg00702638,cg00718470,cg00743094,cg00864666,cg01004363,cg01122755,cg01202666,cg01271695,cg01281911,cg01322214,cg01657995,cg01754756,cg01844642,cg01881062,cg01902066,cg02119840,cg02171859,cg0…
E092 Fetal Stomach	Fetal Stomach	H3K27me3	E092	0.142	1	cg00017271,cg00025981,cg00036976,cg00044665,cg00048759,cg00054890,cg00065935,cg00068155,cg00197026,cg00220102,cg00221745,cg00270654,cg00344202,cg00367047,cg00394316,cg00471645,cg00481951,cg00489219,cg00503302,cg00516222,cg00533183,cg00590036,cg00620976,cg00664406,cg00718470,cg00743094,cg00785193,cg00864666,cg00950497,cg01004363,cg01054354,cg01094748,cg01122755,cg01141812,cg01202666,cg01211097,cg0…
E092 Fetal Stomach	Fetal Stomach	H3K36me3	E092	0.717	1	cg00017271,cg00036976,cg00045787,cg00054890,cg00066663,cg00067720,cg00160359,cg00270654,cg00464814,cg00489219,cg00530564,cg00533183,cg00830621,cg00864666,cg01168339,cg01211097,cg01271695,cg01657995,cg01881062,cg02210498,cg02308914,cg02315870,cg02328239,cg02426178,cg02462661,cg02516101,cg03025135,cg03607573,cg04539476,cg04566826,cg04742719,cg04766834,cg04845871,cg04902811,cg04981166,cg04995846,cg0…
E093 Fetal Thymus	Fetal Thymus	H3K9me3	E093	0.125	1	cg00017271,cg00025981,cg00036976,cg00044665,cg00045787,cg00048759,cg00054890,cg00066663,cg00068155,cg00088042,cg00160359,cg00220102,cg00221745,cg00270654,cg00344202,cg00367047,cg00394316,cg00489219,cg00503302,cg00516222,cg00530564,cg00533183,cg00590036,cg00620976,cg00684075,cg00702638,cg00718470,cg00743094,cg00785193,cg00864666,cg01004363,cg01054354,cg01094748,cg01102833,cg01122755,cg01141812,cg0…
E093 Fetal Thymus	Fetal Thymus	H3K36me3	E093	0.203	1	cg00017271,cg00036976,cg00045787,cg00054890,cg00066663,cg00067720,cg00257455,cg00270654,cg00530564,cg00533183,cg00684075,cg00830621,cg00864666,cg01168339,cg01300684,cg01644850,cg01657995,cg01968525,cg02119840,cg02171859,cg02210498,cg02308914,cg02315870,cg02316506,cg02426178,cg02462661,cg03267280,cg03507326,cg03538814,cg03607573,cg03832162,cg04212239,cg04368796,cg04539476,cg04668516,cg04742719,cg0…
E094 Gastric	Gastric	H3K4me3	E094	0.139	1	cg00025981,cg00044665,cg00048759,cg00065935,cg00066663,cg00088042,cg00197026,cg00221745,cg00394316,cg00464814,cg00471645,cg00489219,cg00503302,cg00516222,cg00533183,cg00590036,cg00620976,cg00664406,cg00702638,cg00718470,cg00743094,cg00785193,cg00830621,cg00950497,cg01004363,cg01054354,cg01094748,cg01122755,cg01141812,cg01168339,cg01202666,cg01211097,cg01259029,cg01271695,cg01281911,cg01300684,cg0…
E094 Gastric	Gastric	H3K9me3	E094	0.533	1	cg00025981,cg00045787,cg00065935,cg00257455,cg00270654,cg00344202,cg00394316,cg00464814,cg00481951,cg00503302,cg00590036,cg00620976,cg00684075,cg00702638,cg00743094,cg01094748,cg01102833,cg01122755,cg01141812,cg01202666,cg01245155,cg01259029,cg01272428,cg01428589,cg01556706,cg01644850,cg01754756,cg01837410,cg01844642,cg01908954,cg02071825,cg02189888,cg02232208,cg02308914,cg02316506,cg02328239,cg0…
E094 Gastric	Gastric	H3K36me3	E094	0.882	1	cg00036976,cg00044665,cg00045787,cg00048759,cg00054890,cg00067720,cg00270654,cg00344202,cg00394316,cg00464814,cg00530564,cg00533183,cg00830621,cg00864666,cg01168339,cg01259029,cg01271695,cg01272428,cg01428589,cg01844642,cg01881062,cg02171859,cg02308914,cg02383785,cg02426178,cg02462661,cg02519751,cg02781618,cg03282312,cg03507326,cg03607573,cg04084157,cg04208434,cg04268670,cg04368796,cg04672210,cg0…
E097 Ovary	Ovary	H3K9me3	E097	0.953	1	cg00045787,cg00065935,cg00068155,cg00220102,cg00344202,cg00394316,cg00481951,cg00503302,cg00643222,cg00718470,cg01141812,cg01245155,cg01428589,cg01844642,cg01902066,cg01908954,cg02071825,cg02189888,cg02232208,cg02272429,cg02328239,cg02383785,cg02426178,cg02519751,cg02525989,cg02781618,cg03020208,cg03282312,cg03545227,cg03968755,cg04149578,cg04321126,cg04431629,cg04521867,cg04548815,cg04649897,cg0…
E097 Ovary	Ovary	H3K27me3	E097	0.656	1	cg00068155,cg00344202,cg00481951,cg00503302,cg00590036,cg00643222,cg00718470,cg00743094,cg01141812,cg01202666,cg01245155,cg01281911,cg01726767,cg01908954,cg02232208,cg02245832,cg02272429,cg02331561,cg02383785,cg02500392,cg02519751,cg02525989,cg02781618,cg02943595,cg03020208,cg03036557,cg03041738,cg03511671,cg03545227,cg03968755,cg04084157,cg04268670,cg04321126,cg04431629,cg04501188,cg04649897,cg0…
E097 Ovary	Ovary	H3K36me3	E097	0.998	1	cg00008621,cg00045787,cg00054890,cg00068155,cg00220102,cg00270654,cg00394316,cg00431673,cg00590036,cg00718470,cg00830621,cg01168339,cg01245155,cg01272428,cg02071825,cg02210498,cg02308914,cg02315870,cg02426178,cg03020208,cg03607573,cg03806812,cg04521867,cg04880546,cg04981166,cg05113927,cg05136956,cg05239163,cg05256420,cg05958294,cg06024557,cg06075438,cg07029777,cg07409643,cg08080174,cg08081390,cg0…
E098 Pancreas	Pancreas	H3K9me3	E098	0.272	1	cg00025981,cg00036976,cg00044665,cg00065935,cg00068155,cg00221745,cg00344202,cg00394316,cg00471645,cg00481951,cg00489219,cg00503302,cg00516222,cg00530564,cg00620976,cg00643222,cg00718470,cg00743094,cg00785193,cg01004363,cg01094748,cg01141812,cg01202666,cg01211097,cg01271695,cg01281911,cg01300684,cg01322214,cg01428589,cg01556706,cg01644850,cg01726767,cg01754756,cg01837410,cg01844642,cg01902066,cg0…
E098 Pancreas	Pancreas	H3K27me3	E098	0.285	1	cg00008621,cg00044665,cg00045787,cg00221745,cg00431673,cg00481951,cg00503302,cg00516222,cg00620976,cg00643222,cg00718470,cg00743094,cg00830621,cg01004363,cg01168339,cg01202666,cg01245155,cg01271695,cg01281911,cg01322214,cg01644850,cg01902066,cg01908954,cg02071825,cg02189888,cg02232208,cg02361903,cg02519751,cg02525989,cg02721182,cg02781618,cg03020208,cg03282312,cg03545227,cg03832162,cg03943826,cg0…
E098 Pancreas	Pancreas	H3K36me3	E098	0.872	1	cg00045787,cg00054890,cg00220102,cg00270654,cg00489219,cg00530564,cg00533183,cg00643222,cg00743094,cg00830621,cg01004363,cg01094748,cg01168339,cg01211097,cg01271695,cg01322214,cg01428589,cg01556706,cg01644850,cg01657995,cg01844642,cg01881062,cg01902066,cg02071825,cg02119840,cg02210498,cg02308914,cg02315870,cg02426178,cg02744888,cg03607573,cg03806812,cg03968755,cg04208434,cg04501188,cg04548815,cg0…
E100 Psoas Muscle	Psoas Muscle	H3K9me3	E100	0.98	1	cg00431673,cg01245155,cg01942023,cg02189888,cg02228185,cg02500392,cg02721182,cg03041738,cg04221461,cg06350853,cg06782035,cg07388347,cg07413480,cg07502389,cg07762458,cg08097417,cg08903181,cg09110241,cg10997540,cg12027135,cg12840245,cg12976145,cg16343616,cg18127395,cg19305718,cg19688118,cg20481655,cg21857098,cg21881330,cg24467326,cg26921969,ch.12.1637510F
E100 Psoas Muscle	Psoas Muscle	H3K27me3	E100	0.384	1	cg00025981,cg00065935,cg00068155,cg00344202,cg00367047,cg00394316,cg00471645,cg00481951,cg00503302,cg00590036,cg00718470,cg00743094,cg00950497,cg01094748,cg01141812,cg01202666,cg01245155,cg01259029,cg01271695,cg01281911,cg01428589,cg01447660,cg01644850,cg01726767,cg01837410,cg01908954,cg02071825,cg02119840,cg02189888,cg02228185,cg02232208,cg02328239,cg02383785,cg02519751,cg02721182,cg02744888,cg0…
E100 Psoas Muscle	Psoas Muscle	H3K36me3	E100	0.669	1	cg00008621,cg00045787,cg00220102,cg00270654,cg00431673,cg00503302,cg00533183,cg00643222,cg00830621,cg01168339,cg01657995,cg01881062,cg01968525,cg02210498,cg02315870,cg02426178,cg02500392,cg03118021,cg03511671,cg03538814,cg03607573,cg04766834,cg04981166,cg05030450,cg05113927,cg05239163,cg05256420,cg05758467,cg05824218,cg05958294,cg06005318,cg06024557,cg06350853,cg07760161,cg07995893,cg08014182,cg0…
E109 Small Intestine	Small Intestine	H3K9me3	E109	0.602	1	cg00045787,cg00065935,cg00068155,cg00197026,cg00503302,cg00743094,cg01004363,cg01168339,cg01202666,cg01245155,cg01441777,cg01644850,cg01726767,cg01837410,cg01844642,cg02071825,cg02189888,cg02232208,cg02272429,cg02275294,cg02426178,cg02500392,cg02519751,cg02721182,cg02781618,cg02821342,cg02834765,cg03036557,cg03041738,cg03118021,cg03180134,cg03282312,cg03832162,cg04090392,cg04271792,cg04431629,cg0…
E109 Small Intestine	Small Intestine	H3K36me3	E109	0.546	1	cg00017271,cg00045787,cg00054890,cg00066663,cg00160359,cg00270654,cg00344202,cg00460776,cg00533183,cg00684075,cg00702638,cg00830621,cg01094748,cg01168339,cg01202666,cg01486610,cg01644850,cg01657995,cg01881062,cg02010481,cg02071825,cg02171859,cg02308914,cg02315870,cg02426178,cg02462661,cg02500392,cg02516101,cg02748419,cg02821342,cg03020208,cg03036557,cg03118021,cg03267280,cg03507326,cg03538814,cg0…
