# Supplementary material for: Normal breast tissue DNA methylation differences at regulatory elements are associated with the cancer risk factor age
Source: Breast Cancer Res. 2017 Jul 10;19:81. doi: 10.1186/s13058-017-0873-y (PMC5504720; doi:10.1186/s13058-017-0873-y)
Supplement: Supplementary file 8 — Complete results from LOLA analysis of age-related CpGs (n = 787). (XLSX 71 kb) [file 13058_2017_873_MOESM8_ESM.xlsx]

## Sheet: hyper-tfbs-lola.csv
A. Enrichment of Hypermethylated age-related CpGs
userSet	dbSet	collection	pValueLog	logOddsRatio	support	rnkPV	rnkLO	rnkSup	maxRnk	meanRnk	b	c	d	description	cellType	tissue	antibody	treatment	dataSource	filename	qValue	size	TF
hypermethylated _set	1043	encode_tfbs	24.263	3.96512	92	18	151	123	151	97.3	18991	453	370756	ChIP MCF-7 CTCF	MCF-7	NA	CTCF	vehicle	NA	wgEncodeAwgTfbsUtaMcf7CtcfVehUniPk.narrowPeak	9.00559e-23	82176	CTCF
hypermethylated _set	1041	encode_tfbs	24.1293	4.11546	87	19	144	139	144	101	17196	458	372551	ChIP MCF-7 CTCF	MCF-7	NA	CTCF	serum_starved_media	NA	wgEncodeAwgTfbsUtaMcf7CtcfSerumstvdUniPk.narrowPeak	1.1606e-22	54343	CTCF
hypermethylated _set	1042	encode_tfbs	22.6708	4.07729	82	24	146	157	157	109	16225	463	373522	ChIP MCF-7 CTCF	MCF-7	NA	CTCF	None	NA	wgEncodeAwgTfbsUtaMcf7CtcfUniPk.narrowPeak	2.64084e-21	57936	CTCF
hypermethylated _set	1040	encode_tfbs	19.9744	3.5201	87	34	202	139	202	125	19955	458	369792	ChIP MCF-7 CTCF	MCF-7	NA	CTCF	serum_stimulated_media	NA	wgEncodeAwgTfbsUtaMcf7CtcfSerumstimUniPk.narrowPeak	9.2662e-19	58608	CTCF
hypermethylated _set	680	encode_tfbs	18.9404	4.45995	60	43	134	314	314	164	10519	485	379228	ChIP T-47D CTCF_(SC-5916)	T-47D	NA	CTCF_(SC-5916)	DMSO_0.02pct	NA	wgEncodeAwgTfbsHaibT47dCtcfsc5916V0416102Dm002p1hUniPk.narrowPeak	7.90926e-18	29285	CTCF
hypermethylated _set	1083	encode_tfbs	15.2134	3.16075	75	87	263	184	263	178	18731	470	371016	ChIP HMEC CTCF	HMEC	NA	CTCF	None	NA	wgEncodeAwgTfbsUwHmecCtcfUniPk.narrowPeak	2.08831e-14	55897	CTCF
hypermethylated _set	1039	encode_tfbs	13.8526	3.40443	60	116	219	314	314	216	13666	485	376081	ChIP MCF-7 CTCF	MCF-7	NA	CTCF	estrogen	NA	wgEncodeAwgTfbsUtaMcf7CtcfEstroUniPk.narrowPeak	3.59484e-13	66592	CTCF
hypermethylated _set	427	encode_tfbs	13.1464	3.46914	55	129	208	365	365	234	12215	490	377532	ChIP HMEC CTCF	HMEC	NA	CTCF	None	NA	wgEncodeAwgTfbsBroadHmecCtcfUniPk.narrowPeak	1.64364e-12	40048	CTCF
hypermethylated _set	1092	encode_tfbs	10.2283	2.91904	54	189	316	378	378	294	14151	491	375596	ChIP MCF-7 CTCF	MCF-7	NA	CTCF	None	NA	wgEncodeAwgTfbsUwMcf7CtcfUniPk.narrowPeak	9.29025e-10	58994	CTCF
hypermethylated _set	1038	encode_tfbs	9.35952	2.16204	92	211	472	123	472	269	33467	453	356280	ChIP MCF-7 c-Myc	MCF-7	NA	c-Myc	vehicle	NA	wgEncodeAwgTfbsUtaMcf7CmycVehUniPk.narrowPeak	6.15105e-09	27697	c-Myc
hypermethylated _set	984	encode_tfbs	8.91532	1.93695	121	220	568	86	568	291	50051	424	339696	ChIP MCF-7 HA-E2F1	MCF-7	NA	HA-E2F1	None	NA	wgEncodeAwgTfbsSydhMcf7Hae2f1UcdUniPk.narrowPeak	1.64062e-08	21946	HA-E2F1
hypermethylated _set	1036	encode_tfbs	5.35232	1.86988	69	315	598	215	598	376	28039	476	361708	ChIP MCF-7 c-Myc	MCF-7	NA	c-Myc	serum_stimulated_media	NA	wgEncodeAwgTfbsUtaMcf7CmycSerumstimUniPk.narrowPeak	4.18912e-05	20956	c-Myc
hypermethylated _set	974	encode_tfbs	3.34807	1.64256	59	423	710	324	710	486	26823	486	362924	ChIP MCF10A-Er-Src E2F4	MCF10A-Er-Src	NA	E2F4	4OHTAM_1uM_36hr	NA	wgEncodeAwgTfbsSydhMcf10aesE2f4TamHvdUniPk.narrowPeak	0.00315026	15516	E2F4
hypermethylated _set	684	encode_tfbs	2.87548	1.8616	31	466	604	568	604	546	12231	514	377516	ChIP T-47D FOXA1_(SC-6553)	T-47D	NA	FOXA1_(SC-6553)	DMSO_0.02pct	NA	wgEncodeAwgTfbsHaibT47dFoxa1sc6553V0416102Dm002p1hUniPk.narrowPeak	0.00848966	41555	FOXA1
hypermethylated _set	1037	encode_tfbs	2.36803	2.17155	16	508	468	729	729	568	5354	529	384393	ChIP MCF-7 c-Myc	MCF-7	NA	c-Myc	serum_starved_media	NA	wgEncodeAwgTfbsUtaMcf7CmycSerumstvdUniPk.narrowPeak	0.0250429	6930	c-Myc
hypermethylated _set	428	encode_tfbs	2.00526	1.82496	20	556	625	680	680	620	7969	525	381778	ChIP HMEC EZH2_(39875)	HMEC	NA	EZH2_(39875)	None	NA	wgEncodeAwgTfbsBroadHmecEzh239875UniPk.narrowPeak	0.0527741	4626	EZH2
hypermethylated _set	685	encode_tfbs	1.93876	1.72086	23	563	672	642	672	626	9730	522	380017	ChIP T-47D GATA3_(SC-268)	T-47D	NA	GATA3_(SC-268)	DMSO_0.02pct	NA	wgEncodeAwgTfbsHaibT47dGata3sc268V0416102Dm002p1hUniPk.narrowPeak	0.0606452	37199	GATA3
hypermethylated _set	1035	encode_tfbs	1.55525	1.57431	23	615	749	642	749	669	10611	522	379136	ChIP MCF-7 c-Myc	MCF-7	NA	c-Myc	estrogen	NA	wgEncodeAwgTfbsUtaMcf7CmycEstroUniPk.narrowPeak	0.134386	10072	c-Myc
hypermethylated _set	972	encode_tfbs	1.07426	1.26584	43	720	913	475	913	703	24702	502	365045	ChIP MCF10A-Er-Src c-Myc	MCF10A-Er-Src	NA	c-Myc	EtOH_0.01pct	NA	wgEncodeAwgTfbsSydhMcf10aesCmycEtoh01HvdUniPk.narrowPeak	0.34767	35153	c-Myc
hypermethylated _set	686	encode_tfbs	0.667957	1.28282	14	850	899	747	899	832	7849	531	381898	ChIP T-47D p300	T-47D	NA	p300	DMSO_0.02pct	NA	wgEncodeAwgTfbsHaibT47dP300V0416102Dm002p1hUniPk.narrowPeak	0.750552	13973	p300
hypermethylated _set	1046	encode_tfbs	0.629004	1.12567	49	871	996	420	996	762	31445	496	358302	ChIP MCF-7 Pol2	MCF-7	NA	Pol2	None	NA	wgEncodeAwgTfbsUtaMcf7Pol2UniPk.narrowPeak	0.7999	16136	Pol2
hypermethylated _set	981	encode_tfbs	0.491144	1.14234	18	941	993	700	993	878	11315	527	378432	ChIP MCF10A-Er-Src STAT3	MCF10A-Er-Src	NA	STAT3	4OHTAM_1uM_36hr	NA	wgEncodeAwgTfbsSydhMcf10aesStat3TamUniPk.narrowPeak	1	44494	STAT3
hypermethylated _set	982	encode_tfbs	0.326587	1.57274	1	1022	752	1081	1081	952	455	544	389292	ChIP MCF-7 GATA3_(SC-268)	MCF-7	NA	GATA3_(SC-268)	None	NA	wgEncodeAwgTfbsSydhMcf7Gata3UcdUniPk.narrowPeak	1	6081	GATA3
hypermethylated _set	985	encode_tfbs	0.23379	0.969181	7	1074	1084	858	1084	1010	5163	538	384584	ChIP MCF-7 TCF7L2	MCF-7	NA	TCF7L2	None	NA	wgEncodeAwgTfbsSydhMcf7Tcf7l2UcdUniPk.narrowPeak	1	10293	TCF7L2
hypermethylated _set	973	encode_tfbs	0.177385	0.920408	17	1110	1110	713	1110	978	13173	528	376574	ChIP MCF10A-Er-Src c-Myc	MCF10A-Er-Src	NA	c-Myc	4OHTAM_1uM_4hr	NA	wgEncodeAwgTfbsSydhMcf10aesCmycTam14hHvdUniPk.narrowPeak	1	25703	c-Myc
hypermethylated _set	986	encode_tfbs	0.167911	0.857374	3	1117	1135	955	1135	1070	2500	542	387247	ChIP MCF-7 ZNF217	MCF-7	NA	ZNF217	None	NA	wgEncodeAwgTfbsSydhMcf7Znf217UcdUniPk.narrowPeak	1	9933	ZNF217
hypermethylated _set	1044	encode_tfbs	0.152215	0.930897	49	1125	1105	420	1125	883	37393	496	352354	ChIP MCF-7 Pol2	MCF-7	NA	Pol2	serum_stimulated_media	NA	wgEncodeAwgTfbsUtaMcf7Pol2SerumstimUniPk.narrowPeak	1	20449	Pol2
hypermethylated _set	978	encode_tfbs	0.149269	0.874939	11	1126	1131	797	1131	1020	8965	534	380782	ChIP MCF10A-Er-Src STAT3	MCF10A-Er-Src	NA	STAT3	EtOH_0.01pct_4hr	NA	wgEncodeAwgTfbsSydhMcf10aesStat3Etoh01bUniPk.narrowPeak	1	45110	STAT3
hypermethylated _set	975	encode_tfbs	0.110904	0.911964	65	1149	1116	256	1149	840	50390	480	339357	ChIP MCF10A-Er-Src Pol2	MCF10A-Er-Src	NA	Pol2	EtOH_0.01pct	NA	wgEncodeAwgTfbsSydhMcf10aesPol2Etoh01UniPk.narrowPeak	1	22298	Pol2
hypermethylated _set	980	encode_tfbs	0.105202	0.802984	9	1154	1147	825	1154	1040	7983	536	381764	ChIP MCF10A-Er-Src STAT3	MCF10A-Er-Src	NA	STAT3	4OHTAM_1uM_12hr	NA	wgEncodeAwgTfbsSydhMcf10aesStat3Tam112hHvdUniPk.narrowPeak	1	39908	STAT3
hypermethylated _set	976	encode_tfbs	0.102743	0.902544	59	1155	1122	324	1155	867	46208	486	343539	ChIP MCF10A-Er-Src Pol2	MCF10A-Er-Src	NA	Pol2	4OHTAM_1uM_36hr	NA	wgEncodeAwgTfbsSydhMcf10aesPol2TamUniPk.narrowPeak	1	19467	Pol2
hypermethylated _set	979	encode_tfbs	0.0950723	0.794729	10	1160	1151	804	1160	1040	8956	535	380791	ChIP MCF10A-Er-Src STAT3	MCF10A-Er-Src	NA	STAT3	EtOH_0.01pct_12hr	NA	wgEncodeAwgTfbsSydhMcf10aesStat3Etoh01cUniPk.narrowPeak	1	41355	STAT3
hypermethylated _set	969	encode_tfbs	0.0686449	0.749524	10	1173	1167	804	1173	1050	9483	535	380264	ChIP MCF10A-Er-Src c-Fos	MCF10A-Er-Src	NA	c-Fos	4OHTAM_1uM_12hr	NA	wgEncodeAwgTfbsSydhMcf10aesCfosTam112hHvdUniPk.narrowPeak	1	92358	c-Fos
hypermethylated _set	971	encode_tfbs	0.0671035	0.746619	10	1174	1169	804	1174	1050	9519	535	380228	ChIP MCF10A-Er-Src c-Fos	MCF10A-Er-Src	NA	c-Fos	4OHTAM_1uM_36hr	NA	wgEncodeAwgTfbsSydhMcf10aesCfosTamHvdUniPk.narrowPeak	1	70462	c-Fos
hypermethylated _set	977	encode_tfbs	0.0282546	0.500867	3	1203	1214	955	1214	1120	4260	542	385487	ChIP MCF10A-Er-Src STAT3	MCF10A-Er-Src	NA	STAT3	EtOH_0.01pct	NA	wgEncodeAwgTfbsSydhMcf10aesStat3Etoh01UniPk.narrowPeak	1	12334	STAT3
hypermethylated _set	1045	encode_tfbs	0.0198925	0.757084	34	1210	1165	545	1210	973	31485	511	358262	ChIP MCF-7 Pol2	MCF-7	NA	Pol2	serum_starved_media	NA	wgEncodeAwgTfbsUtaMcf7Pol2SerumstvdUniPk.narrowPeak	1	19412	Pol2
hypermethylated _set	968	encode_tfbs	0.0112497	0.513482	6	1222	1211	879	1222	1100	8270	539	381477	ChIP MCF10A-Er-Src c-Fos	MCF10A-Er-Src	NA	c-Fos	EtOH_0.01pct	NA	wgEncodeAwgTfbsSydhMcf10aesCfosEtoh01HvdUniPk.narrowPeak	1	67918	c-Fos
hypermethylated _set	970	encode_tfbs	0.00178555	0.353698	4	1242	1233	925	1242	1130	7980	541	381767	ChIP MCF10A-Er-Src c-Fos	MCF10A-Er-Src	NA	c-Fos	4OHTAM_1uM_4hr	NA	wgEncodeAwgTfbsSydhMcf10aesCfosTam14hHvdUniPk.narrowPeak	1	86323	c-Fos
hypermethylated _set	681	encode_tfbs	0	0	0	1247	1247	1247	1247	1250	413	545	389334	ChIP T-47D ERalpha_a	T-47D	NA	ERalpha_a	BPA_100nM	NA	wgEncodeAwgTfbsHaibT47dEraaV0416102Bpa1hUniPk.narrowPeak	1	3902	ERalpha
hypermethylated _set	682	encode_tfbs	0	0	0	1247	1247	1247	1247	1250	1380	545	388367	ChIP T-47D ERalpha_a	T-47D	NA	ERalpha_a	Genistein_100nM	NA	wgEncodeAwgTfbsHaibT47dEralphaaPcr2xGen1hUniPk.narrowPeak	1	10547	ERalpha
hypermethylated _set	683	encode_tfbs	0	0	0	1247	1247	1247	1247	1250	1372	545	388375	ChIP T-47D ERalpha_a	T-47D	NA	ERalpha_a	Estradiol_10nM	NA	wgEncodeAwgTfbsHaibT47dEralphaaV0416102Est10nm1hUniPk.narrowPeak	1	10505	ERalpha
hypermethylated _set	983	encode_tfbs	0	0	0	1247	1247	1247	1247	1250	2386	545	387361	ChIP MCF-7 GATA3_(SC-269)	MCF-7	NA	GATA3_(SC-269)	None	NA	wgEncodeAwgTfbsSydhMcf7Gata3sc269UcdUniPk.narrowPeak	1	12077	GATA3
B. Enrichment of hypomethylated age-related CpGs
userSet	dbSet	collection	pValueLog	logOddsRatio	support	rnkPV	rnkLO	rnkSup	maxRnk	meanRnk	b	c	d	description	cellType	tissue	antibody	treatment	dataSource	filename	qValue	size	TF
hypomethylated_set	968	encode_tfbs	11.4498	5.81238	27	6	120	80	120	68.7	8249	215	381801	ChIP MCF10A-Er-Src c-Fos	MCF10A-Er-Src	NA	c-Fos	EtOH_0.01pct	NA	wgEncodeAwgTfbsSydhMcf10aesCfosEtoh01HvdUniPk.narrowPeak	1.757e-09	67918	c-Fos
hypomethylated_set	970	encode_tfbs	9.51346	5.28402	24	9	128	97	128	78	7960	218	382090	ChIP MCF10A-Er-Src c-Fos	MCF10A-Er-Src	NA	c-Fos	4OHTAM_1uM_4hr	NA	wgEncodeAwgTfbsSydhMcf10aesCfosTam14hHvdUniPk.narrowPeak	9.28684e-08	86323	c-Fos
hypomethylated_set	980	encode_tfbs	9.50489	5.27862	24	10	129	97	129	78.7	7968	218	382082	ChIP MCF10A-Er-Src STAT3	MCF10A-Er-Src	NA	STAT3	4OHTAM_1uM_12hr	NA	wgEncodeAwgTfbsSydhMcf10aesStat3Tam112hHvdUniPk.narrowPeak	9.28684e-08	39908	STAT3
hypomethylated_set	969	encode_tfbs	9.4184	4.83938	26	11	138	85	138	78	9467	216	380583	ChIP MCF10A-Er-Src c-Fos	MCF10A-Er-Src	NA	c-Fos	4OHTAM_1uM_12hr	NA	wgEncodeAwgTfbsSydhMcf10aesCfosTam112hHvdUniPk.narrowPeak	1.0303e-07	92358	c-Fos
hypomethylated_set	979	encode_tfbs	9.22797	4.9101	25	12	136	92	136	80	8941	217	381109	ChIP MCF10A-Er-Src STAT3	MCF10A-Er-Src	NA	STAT3	EtOH_0.01pct_12hr	NA	wgEncodeAwgTfbsSydhMcf10aesStat3Etoh01cUniPk.narrowPeak	1.46422e-07	41355	STAT3
hypomethylated_set	971	encode_tfbs	8.03155	4.4078	24	16	147	97	147	86.7	9505	218	380545	ChIP MCF10A-Er-Src c-Fos	MCF10A-Er-Src	NA	c-Fos	4OHTAM_1uM_36hr	NA	wgEncodeAwgTfbsSydhMcf10aesCfosTamHvdUniPk.narrowPeak	1.7262e-06	70462	c-Fos
hypomethylated_set	978	encode_tfbs	6.56411	4.04384	21	24	151	119	151	98	8955	221	381095	ChIP MCF10A-Er-Src STAT3	MCF10A-Er-Src	NA	STAT3	EtOH_0.01pct_4hr	NA	wgEncodeAwgTfbsSydhMcf10aesStat3Etoh01bUniPk.narrowPeak	3.37625e-05	45110	STAT3
hypomethylated_set	981	encode_tfbs	4.48459	3.01599	20	42	180	123	180	115	11313	222	378737	ChIP MCF10A-Er-Src STAT3	MCF10A-Er-Src	NA	STAT3	4OHTAM_1uM_36hr	NA	wgEncodeAwgTfbsSydhMcf10aesStat3TamUniPk.narrowPeak	0.00231694	44494	STAT3
hypomethylated_set	973	encode_tfbs	3.60622	2.57809	20	53	202	123	202	126	13170	222	376880	ChIP MCF10A-Er-Src c-Myc	MCF10A-Er-Src	NA	c-Myc	4OHTAM_1uM_4hr	NA	wgEncodeAwgTfbsSydhMcf10aesCmycTam14hHvdUniPk.narrowPeak	0.0138759	25703	c-Myc
hypomethylated_set	977	encode_tfbs	3.41727	3.90998	10	59	155	279	279	164	4253	232	385797	ChIP MCF10A-Er-Src STAT3	MCF10A-Er-Src	NA	STAT3	EtOH_0.01pct	NA	wgEncodeAwgTfbsSydhMcf10aesStat3Etoh01UniPk.narrowPeak	0.0192589	12334	STAT3
hypomethylated_set	972	encode_tfbs	2.20281	1.77899	26	101	280	85	280	155	24719	216	365331	ChIP MCF10A-Er-Src c-Myc	MCF10A-Er-Src	NA	c-Myc	EtOH_0.01pct	NA	wgEncodeAwgTfbsSydhMcf10aesCmycEtoh01HvdUniPk.narrowPeak	0.184343	35153	c-Myc
hypomethylated_set	986	encode_tfbs	1.14472	2.60641	4	232	199	600	600	344	2499	238	387551	ChIP MCF-7 ZNF217	MCF-7	NA	ZNF217	None	NA	wgEncodeAwgTfbsSydhMcf7Znf217UcdUniPk.narrowPeak	0.917376	9933	ZNF217
hypomethylated_set	685	encode_tfbs	1.07302	1.68248	10	241	292	279	292	271	9743	232	380307	ChIP T-47D GATA3_(SC-268)	T-47D	NA	GATA3_(SC-268)	DMSO_0.02pct	NA	wgEncodeAwgTfbsHaibT47dGata3sc268V0416102Dm002p1hUniPk.narrowPeak	1	37199	GATA3
hypomethylated_set	683	encode_tfbs	0.67897	2.36407	2	317	221	734	734	424	1370	240	388680	ChIP T-47D ERalpha_a	T-47D	NA	ERalpha_a	Estradiol_10nM	NA	wgEncodeAwgTfbsHaibT47dEralphaaV0416102Est10nm1hUniPk.narrowPeak	1	10505	ERalpha
hypomethylated_set	682	encode_tfbs	0.67524	2.35033	2	318	222	734	734	425	1378	240	388672	ChIP T-47D ERalpha_a	T-47D	NA	ERalpha_a	Genistein_100nM	NA	wgEncodeAwgTfbsHaibT47dEralphaaPcr2xGen1hUniPk.narrowPeak	1	10547	ERalpha
hypomethylated_set	681	encode_tfbs	0.645726	3.92413	1	328	154	831	831	438	412	241	389638	ChIP T-47D ERalpha_a	T-47D	NA	ERalpha_a	BPA_100nM	NA	wgEncodeAwgTfbsHaibT47dEraaV0416102Bpa1hUniPk.narrowPeak	1	3902	ERalpha
hypomethylated_set	684	encode_tfbs	0.63298	1.32912	10	330	358	279	358	322	12252	232	377798	ChIP T-47D FOXA1_(SC-6553)	T-47D	NA	FOXA1_(SC-6553)	DMSO_0.02pct	NA	wgEncodeAwgTfbsHaibT47dFoxa1sc6553V0416102Dm002p1hUniPk.narrowPeak	1	41555	FOXA1
hypomethylated_set	427	encode_tfbs	0.631892	1.32822	10	332	359	279	359	323	12260	232	377790	ChIP HMEC CTCF	HMEC	NA	CTCF	None	NA	wgEncodeAwgTfbsBroadHmecCtcfUniPk.narrowPeak	1	40048	CTCF
hypomethylated_set	982	encode_tfbs	0.608225	3.55324	1	340	166	831	831	446	455	241	389595	ChIP MCF-7 GATA3_(SC-268)	MCF-7	NA	GATA3_(SC-268)	None	NA	wgEncodeAwgTfbsSydhMcf7Gata3UcdUniPk.narrowPeak	1	6081	GATA3
hypomethylated_set	1083	encode_tfbs	0.553277	1.2131	14	360	400	194	400	318	18792	228	371258	ChIP HMEC CTCF	HMEC	NA	CTCF	None	NA	wgEncodeAwgTfbsUwHmecCtcfUniPk.narrowPeak	1	55897	CTCF
hypomethylated_set	985	encode_tfbs	0.398968	1.25215	4	411	384	600	600	465	5166	238	384884	ChIP MCF-7 TCF7L2	MCF-7	NA	TCF7L2	None	NA	wgEncodeAwgTfbsSydhMcf7Tcf7l2UcdUniPk.narrowPeak	1	10293	TCF7L2
hypomethylated_set	1092	encode_tfbs	0.283318	1.02269	9	457	475	319	475	417	14196	233	375854	ChIP MCF-7 CTCF	MCF-7	NA	CTCF	None	NA	wgEncodeAwgTfbsUwMcf7CtcfUniPk.narrowPeak	1	58994	CTCF
hypomethylated_set	686	encode_tfbs	0.268382	1.02611	5	465	471	530	530	489	7858	237	382192	ChIP T-47D p300	T-47D	NA	p300	DMSO_0.02pct	NA	wgEncodeAwgTfbsHaibT47dP300V0416102Dm002p1hUniPk.narrowPeak	1	13973	p300
hypomethylated_set	428	encode_tfbs	0.257179	1.00958	5	468	481	530	530	493	7984	237	382066	ChIP HMEC EZH2_(39875)	HMEC	NA	EZH2_(39875)	None	NA	wgEncodeAwgTfbsBroadHmecEzh239875UniPk.narrowPeak	1	4626	EZH2
hypomethylated_set	1039	encode_tfbs	0.208056	0.937896	8	508	517	351	517	459	13718	234	376332	ChIP MCF-7 CTCF	MCF-7	NA	CTCF	estrogen	NA	wgEncodeAwgTfbsUtaMcf7CtcfEstroUniPk.narrowPeak	1	66592	CTCF
hypomethylated_set	1041	encode_tfbs	0.198987	0.930236	10	514	520	279	520	438	17273	232	372777	ChIP MCF-7 CTCF	MCF-7	NA	CTCF	serum_starved_media	NA	wgEncodeAwgTfbsUtaMcf7CtcfSerumstvdUniPk.narrowPeak	1	54343	CTCF
hypomethylated_set	1043	encode_tfbs	0.193829	0.926259	11	519	524	246	524	430	19072	231	370978	ChIP MCF-7 CTCF	MCF-7	NA	CTCF	vehicle	NA	wgEncodeAwgTfbsUtaMcf7CtcfVehUniPk.narrowPeak	1	82176	CTCF
hypomethylated_set	983	encode_tfbs	0.111613	0.674453	1	586	653	831	831	690	2385	241	387665	ChIP MCF-7 GATA3_(SC-269)	MCF-7	NA	GATA3_(SC-269)	None	NA	wgEncodeAwgTfbsSydhMcf7Gata3sc269UcdUniPk.narrowPeak	1	12077	GATA3
hypomethylated_set	680	encode_tfbs	0.104121	0.757123	5	596	604	530	604	577	10574	237	379476	ChIP T-47D CTCF_(SC-5916)	T-47D	NA	CTCF_(SC-5916)	DMSO_0.02pct	NA	wgEncodeAwgTfbsHaibT47dCtcfsc5916V0416102Dm002p1hUniPk.narrowPeak	1	29285	CTCF
hypomethylated_set	1042	encode_tfbs	0.0993732	0.783961	8	598	594	351	598	514	16299	234	373751	ChIP MCF-7 CTCF	MCF-7	NA	CTCF	None	NA	wgEncodeAwgTfbsUtaMcf7CtcfUniPk.narrowPeak	1	57936	CTCF
hypomethylated_set	1040	encode_tfbs	0.0968855	0.796175	10	600	584	279	600	488	20032	232	370018	ChIP MCF-7 CTCF	MCF-7	NA	CTCF	serum_stimulated_media	NA	wgEncodeAwgTfbsUtaMcf7CtcfSerumstimUniPk.narrowPeak	1	58608	CTCF
hypomethylated_set	976	encode_tfbs	0.0324511	0.743443	22	692	613	113	692	473	46245	220	343805	ChIP MCF10A-Er-Src Pol2	MCF10A-Er-Src	NA	Pol2	4OHTAM_1uM_36hr	NA	wgEncodeAwgTfbsSydhMcf10aesPol2TamUniPk.narrowPeak	1	19467	Pol2
hypomethylated_set	984	encode_tfbs	0.0196811	0.711827	23	730	629	105	730	488	50149	219	339901	ChIP MCF-7 HA-E2F1	MCF-7	NA	HA-E2F1	None	NA	wgEncodeAwgTfbsSydhMcf7Hae2f1UcdUniPk.narrowPeak	1	21946	HA-E2F1
hypomethylated_set	975	encode_tfbs	0.00671412	0.639871	21	780	663	119	780	521	50434	221	339616	ChIP MCF10A-Er-Src Pol2	MCF10A-Er-Src	NA	Pol2	EtOH_0.01pct	NA	wgEncodeAwgTfbsSydhMcf10aesPol2Etoh01UniPk.narrowPeak	1	22298	Pol2
hypomethylated_set	974	encode_tfbs	0.00233514	0.462019	8	827	769	351	827	649	26874	234	363176	ChIP MCF10A-Er-Src E2F4	MCF10A-Er-Src	NA	E2F4	4OHTAM_1uM_36hr	NA	wgEncodeAwgTfbsSydhMcf10aesE2f4TamHvdUniPk.narrowPeak	1	15516	E2F4
hypomethylated_set	1036	encode_tfbs	0.00140538	0.440369	8	858	792	351	858	667	28100	234	361950	ChIP MCF-7 c-Myc	MCF-7	NA	c-Myc	serum_stimulated_media	NA	wgEncodeAwgTfbsUtaMcf7CmycSerumstimUniPk.narrowPeak	1	20956	c-Myc
hypomethylated_set	1038	encode_tfbs	0.000972214	0.45803	10	876	773	279	876	643	33549	232	356501	ChIP MCF-7 c-Myc	MCF-7	NA	c-Myc	vehicle	NA	wgEncodeAwgTfbsUtaMcf7CmycVehUniPk.narrowPeak	1	27697	c-Myc
hypomethylated_set	1035	encode_tfbs	0.000541813	0.148078	1	897	1039	831	1039	922	10633	241	379417	ChIP MCF-7 c-Myc	MCF-7	NA	c-Myc	estrogen	NA	wgEncodeAwgTfbsUtaMcf7CmycEstroUniPk.narrowPeak	1	10072	c-Myc
hypomethylated_set	1046	encode_tfbs	0.000102356	0.339207	7	940	868	391	940	733	31487	235	358563	ChIP MCF-7 Pol2	MCF-7	NA	Pol2	None	NA	wgEncodeAwgTfbsUtaMcf7Pol2UniPk.narrowPeak	1	16136	Pol2
hypomethylated_set	1045	encode_tfbs	1.117e-06	0.191205	4	1024	1005	600	1024	876	31515	238	358535	ChIP MCF-7 Pol2	MCF-7	NA	Pol2	serum_starved_media	NA	wgEncodeAwgTfbsUtaMcf7Pol2SerumstvdUniPk.narrowPeak	1	19412	Pol2
hypomethylated_set	1044	encode_tfbs	3.41144e-08	0.158295	4	1055	1034	600	1055	896	37438	238	352612	ChIP MCF-7 Pol2	MCF-7	NA	Pol2	serum_stimulated_media	NA	wgEncodeAwgTfbsUtaMcf7Pol2SerumstimUniPk.narrowPeak	1	20449	Pol2
hypomethylated_set	1037	encode_tfbs	0	0	0	1080	1081	1081	1081	1080	5370	242	384680	ChIP MCF-7 c-Myc	MCF-7	NA	c-Myc	serum_starved_media	NA	wgEncodeAwgTfbsUtaMcf7CmycSerumstvdUniPk.narrowPeak	1	6930	c-Myc
